# Supplementary material for: Genomic analyses of agronomic traits in tea plants and related Camellia species
Source: Front Plant Sci. 2024 Aug 26;15:1449006. doi: 10.3389/fpls.2024.1449006 (PMC11381259; doi:10.3389/fpls.2024.1449006)
Supplement: Supplementary file 2 [file Table2.xlsx]

## Sheet: Table S1
Table S1 RNA-Seq data used for pan-genome protein prediction.
Sample	Source	Tissue	Species	Cultivar
SRR10382409.1	NCBI	yellow leaf	Camellia japonica
SRR10382412.1	NCBI	green leaf	Camellia japonica
SRR10695114.1	NCBI	leaf	Camellia sinensis	Longjing 43
SRR10695140.1	NCBI	leaf	Camellia sinensis	Anhui 3
SRR10695152.1	NCBI	leaf	Camellia sinensis	Longjing Changye
SRR10695205.1	NCBI	leaf	Camellia sinensis	Fuyun 10
SRR10695214.1	NCBI	leaf	Camellia sinensis	Huangdan
SRR10695230.1	NCBI	leaf	Camellia sinensis	Dangui
SRR10695251.1	NCBI	leaf	Camellia sinensis	Qiannianxue
SRR13493679	NCBI	last stage of seed maturity	Camellia oleifera
SRR13493702	NCBI	early stage of seed	Camellia oleifera
SRR1797597.1	NCBI	tender shoot	Camellia taliensis
SRR1797599.1	NCBI	leaf	Camellia taliensis
SRR1797601.1	NCBI	flower	Camellia taliensis
SRR1797602.1	NCBI	flower bud	Camellia taliensis
SRR2146976.1	NCBI	leaf	Camellia oleifera
SRR2146980.1	NCBI	leaf	Camellia oleifera
SRR2676904.1	NCBI	leaf bud	Camellia reticulata
SRR2676906.1	NCBI	mature leaf	Camellia reticulata
SRR2677296.1	NCBI	flower bud	Camellia reticulata
SRR2677522.1	NCBI	flower	Camellia reticulata
SRR2677523.1	NCBI	immature fruit	Camellia reticulata
SRR5004129.1	NCBI	flower bud	Camellia amplexicaulis
SRR5421026.1	NCBI	flower bud	Camellia sinensis	Yunkang 10
SRR5421027.1	NCBI	flower	Camellia sinensis	Yunkang 10
SRR5421028.1	NCBI	root	Camellia sinensis	Yunkang 10
SRR5421029.1	NCBI	seed	Camellia sinensis	Yunkang 10
SRR5421030.1	NCBI	seedling	Camellia sinensis	Yunkang 10
SRR5421032.1	NCBI	stem	Camellia sinensis	Yunkang 10
SRR5421033.1	NCBI	tender shoot	Camellia sinensis	Yunkang 10
SRR5421035.1	NCBI	young leaf	Camellia sinensis	Yunkang 10
SRR5830832.1	NCBI	leaf	Camellia sasanqua
SRR5830835.1	NCBI	flower	Camellia sasanqua
SRR5830836.1	NCBI	flower bud	Camellia sasanqua
SRR8936351.1	NCBI	leaf	Camellia gymnogyna
SRR8936352.1	NCBI	leaf	Camellia leptophylla
SRR8936353.1	NCBI	leaf	Camellia ptilophylla
SRR8936355.1	NCBI	leaf	Camellia kwangsiensis
SRR8936357.1	NCBI	leaf	Camellia tachangensis
SRR8936362.1	NCBI	leaf	Camellia crassicolumna
L-3	This study	normal leaf	Camellia sinensis	Yunkang 10
OL-4	This study	old leaf	Camellia sinensis	Yunkang 10
TL-3	This study	tender leaf	Camellia sinensis	Yunkang 10

## Sheet: Table S2
Table S2 Summary of Illumina sequencing data.
Library	Insert Size (bp)	Reads Number	Bases (Gb)
YK10-292	292	712540004	71.254
YK10-319	319	479775546	47.978
YK10-340	340	443863630	44.386
YK10-394	394	1688733974	168.873
YK10-448	448	830231046	83.023
YK10-514	514	864390396	86.439
YK10-578	578	870557380	87.055
YK10-812	812	421313796	42.131
YK10-904	904	398403984	39.84
Total	-	-	670.979

## Sheet: Table S3
Table S3 Statistics of PacBio sequences.
Sample	Total length (bp)	N50 (bp)	Total number	Average length (bp)
YK-10	318865777726	10558	43014816	7412

## Sheet: Table S4
Table S4 Statistics of BioNano sequencing data.
Type
Total number of molecules	5997076
Total length (Mbp)	574977
Average length (kbp)	95.876
Molecule N50 (kbp)	184.071
Label density (/100kb)	14.288

## Sheet: Table S5
Table S5 Summary for Hi-C reads.
Library	Insert Size (bp)	Reads Number	Bases (Gb)
Lib1	350	1059001570	158.85
Lib2	350	1107236080	166.085
Total	-	-	324.935

## Sheet: Table S6
Table S6 Chromosome scale assembly.
Chr	Length (bp)	Gap
1	271059294	488
2	212767246	396
3	154460575	273
4	231312909	435
5	285803312	536
6	256427535	451
7	187802017	326
8	173477650	331
9	158418558	279
10	219878023	395
11	186930971	341
12	252844414	487
13	259103040	509
14	264062955	490
15	231885755	453
Total	3346234254	6190

## Sheet: Table S7
Table S7 BUSCO analysis of genome completeness (lineage dataset: embryophyta_odb10, creation date: 2020-09-10, number of BUSCOs: 1,614).
TYPE	Number	Percent (%)
Complete BUSCOs (C)	1529	94.7
Complete and single-copy BUSCOs (S)	1035	64.1
Complete and duplicated BUSCOs (D)	494	30.6
Fragmented BUSCOs (F)	20	1.2
Missing BUSCOs (M)	65	4.1
Total BUSCO groups searched	1614	100

## Sheet: Table S8
Table S8 Comparison of assemblies among tea genomes.
	YK10 (This study)	YK10 (Enhua Xia. et. al. Molecular Plant, 2017)	TGY (Xingtan Zhang. et. al. Nature Genetics, 2021)	DASZ (Weiyi Zhang. et. al. Nature Communications, 2020)	CON (Ping Lin. et. al. Genome Biology, 2022)	LJ43 (Xinchao Wang. et. al. Nature Communications, 2020)	SCZ (Shuchazao) (Enhua Xia. et. al. Molecular Plant, 2020)	BY (Biyun) (Qunjie Zhang. et. al. Molecular Plant, 2020)
Assembly level	Chromosome	Scaffold	Chromosome	Chromosome	Chromosome	Chromosome	Chromosome	Chromosome
Assembly size of chromosome (Gb)	3.35	/	3.03	3.099	2.64	2.31	2.55	2.86
No. of contigs	6,205##	258,790#	3,699#,3,551##	5,453##	4,075#	37,600#, 7,071##	7,031#	13,006##
Contig N50 (kb)	816.95	19.96	1941	2590	1002	271.33	600.46	625.11
BUSCO of assembly (%)*	94.7	94.2	97.4	98.2	95.2	93.5	96.7	96.2
Raw LAI*	8.42	/	10	9.55	9.87	/	/	/
LAI*	11.94	/	14.05	14.94	15.09	/	/	/
Total number of genes	42536	36951	42825	33021	42462	33556	50525	40812
BUSCO of annotation (%)*	79.5	63.1	89.2	83.3	52	84.2	89.7	67.9
* Based on our work.
# Based on the entire genome
## Based on the sequence anchored to the chromosome exclusively

## Sheet: Table S9
Table S9 Statistical results of gene structure prediction.
Description
Gene count	42536
Max gene length (bp)	117511
Min gene length (bp)	303
Median/Average gene length (bp)	4,669/6,174.33
mRNA count	54598
Max mRNA length (bp)	23870
Min mRNA length (bp)	300
Median/Average mRNA length (bp)	1,371/1,675.93
Median/Average mRNA count per gene	1/1.283
CDS count	54598
Max CDS length (bp)	20499
Min CDS length (bp)	288
Median/Average CDS length (bp)	990/1,251.11
Median/Average protein length (aa)	330/417.03
Median/Average exon length (bp)	139/247.52
Median/Average exon count per gene	5/6.77

## Sheet: Table S10
Table S10 BUSCO evaluation of gene structure prediction using all transcripts (lineage dataset: embryophyta_odb10, creation date: 2020-09-10, number of BUSCOs: 1,614).
Type	Proteins	Percent (%)
Complete BUSCOs (C)	1282	79.5
Complete and single-copy BUSCOs (S)	624	38.7
Complete and duplicated BUSCOs (D)	658	40.8
Fragmented BUSCOs (F)	183	11.3
Missing BUSCOs (M)	149	9.2
Total BUSCO groups searched	1614	100

[truncated: 11 more sheets: Table S11, Table S12, Table S13, Table S14, Table S15, Table S16, Table S17, Table S18, Table S19, Table S20, Table S21]
