# Supplementary material for: Genomic analyses of agronomic traits in tea plants and related Camellia species
Source: Front Plant Sci. 2024 Aug 26;15:1449006. doi: 10.3389/fpls.2024.1449006 (PMC11381259; doi:10.3389/fpls.2024.1449006)
Supplement: Supplementary file 3 [file Table3.xlsx]

## Sheet: Ornamental  Camellia
Chromosome	Position	u_statistics	Gene	Location	KEGG_Pathway	KEGG_ko
5	189590736	157.6	CaS05G025580	intergenic	Cyanoamino acid metabolism(map00460);Biosynthesis of secondary metabolites(map01110)	(R)-mandelonitrile lyase(ko:K20802,EC:4.1.2.10)
5	189590825	156.4	CaS05G025580	intergenic	Cyanoamino acid metabolism(map00460);Biosynthesis of secondary metabolites(map01110)	(R)-mandelonitrile lyase(ko:K20802,EC:4.1.2.10)
9	157976291	774.7	CaS09G022400	intergenic	-	-
9	157976291	774.7	NONE	intergenic	-	-
9	157977408	732.3	CaS09G022400	intergenic	-	-
9	157977408	732.3	NONE	intergenic	-	-
9	157959697	726.1	CaS09G022400	intergenic	-	-
9	157959697	726.1	NONE	intergenic	-	-
5	189590596	156	CaS05G025580	intergenic	Cyanoamino acid metabolism(map00460);Biosynthesis of secondary metabolites(map01110)	(R)-mandelonitrile lyase(ko:K20802,EC:4.1.2.10)
5	189589772	154.6	CaS05G025580	intergenic	Cyanoamino acid metabolism(map00460);Biosynthesis of secondary metabolites(map01110)	(R)-mandelonitrile lyase(ko:K20802,EC:4.1.2.10)
4	13274006	710	CaS04G000960	intergenic	-	-
4	13274006	710	CaS04G000970	intergenic	-	-
5	189583009	153.2	CaS05G025580	intergenic	Cyanoamino acid metabolism(map00460);Biosynthesis of secondary metabolites(map01110)	(R)-mandelonitrile lyase(ko:K20802,EC:4.1.2.10)
5	189590792	151.9	CaS05G025580	intergenic	Cyanoamino acid metabolism(map00460);Biosynthesis of secondary metabolites(map01110)	(R)-mandelonitrile lyase(ko:K20802,EC:4.1.2.10)
5	189583003	150.7	CaS05G025580	intergenic	Cyanoamino acid metabolism(map00460);Biosynthesis of secondary metabolites(map01110)	(R)-mandelonitrile lyase(ko:K20802,EC:4.1.2.10)
5	189586032	150.3	CaS05G025580	intergenic	Cyanoamino acid metabolism(map00460);Biosynthesis of secondary metabolites(map01110)	(R)-mandelonitrile lyase(ko:K20802,EC:4.1.2.10)
9	157978930	667.7	CaS09G022400	intergenic	-	-
9	157978930	667.7	NONE	intergenic	-	-
5	189590746	149.1	CaS05G025580	intergenic	Cyanoamino acid metabolism(map00460);Biosynthesis of secondary metabolites(map01110)	(R)-mandelonitrile lyase(ko:K20802,EC:4.1.2.10)
5	189590747	149.1	CaS05G025580	intergenic	Cyanoamino acid metabolism(map00460);Biosynthesis of secondary metabolites(map01110)	(R)-mandelonitrile lyase(ko:K20802,EC:4.1.2.10)
1	139604916	664	CaS01G019200	intergenic	-	-
5	189589748	147	CaS05G025580	intergenic	Cyanoamino acid metabolism(map00460);Biosynthesis of secondary metabolites(map01110)	(R)-mandelonitrile lyase(ko:K20802,EC:4.1.2.10)
5	189589755	147	CaS05G025580	intergenic	Cyanoamino acid metabolism(map00460);Biosynthesis of secondary metabolites(map01110)	(R)-mandelonitrile lyase(ko:K20802,EC:4.1.2.10)
2	12955129	663.3	CaS02G001810	intergenic	-	-
5	189583022	146.6	CaS05G025580	intergenic	Cyanoamino acid metabolism(map00460);Biosynthesis of secondary metabolites(map01110)	(R)-mandelonitrile lyase(ko:K20802,EC:4.1.2.10)
2	12955133	663.3	CaS02G001810	intergenic	-	-
5	189590824	146	CaS05G025580	intergenic	Cyanoamino acid metabolism(map00460);Biosynthesis of secondary metabolites(map01110)	(R)-mandelonitrile lyase(ko:K20802,EC:4.1.2.10)
2	12955149	663.3	CaS02G001810	intergenic	-	-
5	189590615	145.6	CaS05G025580	intergenic	Cyanoamino acid metabolism(map00460);Biosynthesis of secondary metabolites(map01110)	(R)-mandelonitrile lyase(ko:K20802,EC:4.1.2.10)
5	189590632	143.5	CaS05G025580	intergenic	Cyanoamino acid metabolism(map00460);Biosynthesis of secondary metabolites(map01110)	(R)-mandelonitrile lyase(ko:K20802,EC:4.1.2.10)
5	189590804	143.2	CaS05G025580	intergenic	Cyanoamino acid metabolism(map00460);Biosynthesis of secondary metabolites(map01110)	(R)-mandelonitrile lyase(ko:K20802,EC:4.1.2.10)
5	189590732	142	CaS05G025580	intergenic	Cyanoamino acid metabolism(map00460);Biosynthesis of secondary metabolites(map01110)	(R)-mandelonitrile lyase(ko:K20802,EC:4.1.2.10)
1	139605859	659.2	CaS01G019200	intergenic	-	-
5	189590702	140.8	CaS05G025580	intergenic	Cyanoamino acid metabolism(map00460);Biosynthesis of secondary metabolites(map01110)	(R)-mandelonitrile lyase(ko:K20802,EC:4.1.2.10)
1	139605886	659.2	CaS01G019200	intergenic	-	-
5	189590709	140.8	CaS05G025580	intergenic	Cyanoamino acid metabolism(map00460);Biosynthesis of secondary metabolites(map01110)	(R)-mandelonitrile lyase(ko:K20802,EC:4.1.2.10)
5	189590729	140.8	CaS05G025580	intergenic	Cyanoamino acid metabolism(map00460);Biosynthesis of secondary metabolites(map01110)	(R)-mandelonitrile lyase(ko:K20802,EC:4.1.2.10)
5	189590623	138.3	CaS05G025580	intergenic	Cyanoamino acid metabolism(map00460);Biosynthesis of secondary metabolites(map01110)	(R)-mandelonitrile lyase(ko:K20802,EC:4.1.2.10)
5	189590753	136.6	CaS05G025580	intergenic	Cyanoamino acid metabolism(map00460);Biosynthesis of secondary metabolites(map01110)	(R)-mandelonitrile lyase(ko:K20802,EC:4.1.2.10)
2	12956411	647	CaS02G001810	intergenic	-	-
5	189582982	136.3	CaS05G025580	intergenic	Cyanoamino acid metabolism(map00460);Biosynthesis of secondary metabolites(map01110)	(R)-mandelonitrile lyase(ko:K20802,EC:4.1.2.10)
2	12956413	647	CaS02G001810	intergenic	-	-
5	189590716	133	CaS05G025580	intergenic	Cyanoamino acid metabolism(map00460);Biosynthesis of secondary metabolites(map01110)	(R)-mandelonitrile lyase(ko:K20802,EC:4.1.2.10)
2	12956414	647	CaS02G001810	intergenic	-	-
5	189590725	133	CaS05G025580	intergenic	Cyanoamino acid metabolism(map00460);Biosynthesis of secondary metabolites(map01110)	(R)-mandelonitrile lyase(ko:K20802,EC:4.1.2.10)
2	12958333	640.7	CaS02G001810	intergenic	-	-
5	189590765	129.4	CaS05G025580	intergenic	Cyanoamino acid metabolism(map00460);Biosynthesis of secondary metabolites(map01110)	(R)-mandelonitrile lyase(ko:K20802,EC:4.1.2.10)
2	12958337	640.7	CaS02G001810	intergenic	-	-
5	189590782	129.4	CaS05G025580	intergenic	Cyanoamino acid metabolism(map00460);Biosynthesis of secondary metabolites(map01110)	(R)-mandelonitrile lyase(ko:K20802,EC:4.1.2.10)
5	189541347	128.6	CaS05G025580	intergenic	Cyanoamino acid metabolism(map00460);Biosynthesis of secondary metabolites(map01110)	(R)-mandelonitrile lyase(ko:K20802,EC:4.1.2.10)
5	189590774	122.2	CaS05G025580	intergenic	Cyanoamino acid metabolism(map00460);Biosynthesis of secondary metabolites(map01110)	(R)-mandelonitrile lyase(ko:K20802,EC:4.1.2.10)
3	137394781	212.3	CaS03G015590	intergenic	Starch and sucrose metabolism(map00500);MAPK signaling pathway - yeast(map04011)	1,3-beta-glucan synthase(ko:K00706,EC:2.4.1.34);callose synthase(ko:K11000,EC:2.4.1.-)
4	13274001	637.2	CaS04G000960	intergenic	-	-
4	13274001	637.2	CaS04G000970	intergenic	-	-
4	13274009	637.2	CaS04G000960	intergenic	-	-
4	13274009	637.2	CaS04G000970	intergenic	-	-
3	137399877	204.5	CaS03G015590	intergenic	Starch and sucrose metabolism(map00500);MAPK signaling pathway - yeast(map04011)	1,3-beta-glucan synthase(ko:K00706,EC:2.4.1.34);callose synthase(ko:K11000,EC:2.4.1.-)
2	12955156	626.4	CaS02G001810	intergenic	-	-
3	137399882	204.5	CaS03G015590	intergenic	Starch and sucrose metabolism(map00500);MAPK signaling pathway - yeast(map04011)	1,3-beta-glucan synthase(ko:K00706,EC:2.4.1.34);callose synthase(ko:K11000,EC:2.4.1.-)
2	12955172	626.4	CaS02G001810	intergenic	-	-
3	137399894	204.5	CaS03G015590	intergenic	Starch and sucrose metabolism(map00500);MAPK signaling pathway - yeast(map04011)	1,3-beta-glucan synthase(ko:K00706,EC:2.4.1.34);callose synthase(ko:K11000,EC:2.4.1.-)
2	12958309	625.3	CaS02G001810	intergenic	-	-
3	137394828	195.6	CaS03G015590	intergenic	Starch and sucrose metabolism(map00500);MAPK signaling pathway - yeast(map04011)	1,3-beta-glucan synthase(ko:K00706,EC:2.4.1.34);callose synthase(ko:K11000,EC:2.4.1.-)
2	12958317	625.3	CaS02G001810	intergenic	-	-
1	139614544	622.2	CaS01G019200	intergenic	-	-
3	137394807	191.7	CaS03G015590	intergenic	Starch and sucrose metabolism(map00500);MAPK signaling pathway - yeast(map04011)	1,3-beta-glucan synthase(ko:K00706,EC:2.4.1.34);callose synthase(ko:K11000,EC:2.4.1.-)
1	139605148	621.1	CaS01G019200	intergenic	-	-
3	137399860	190.9	CaS03G015590	intergenic	Starch and sucrose metabolism(map00500);MAPK signaling pathway - yeast(map04011)	1,3-beta-glucan synthase(ko:K00706,EC:2.4.1.34);callose synthase(ko:K11000,EC:2.4.1.-)
1	139605163	621.1	CaS01G019200	intergenic	-	-
3	137399871	190.9	CaS03G015590	intergenic	Starch and sucrose metabolism(map00500);MAPK signaling pathway - yeast(map04011)	1,3-beta-glucan synthase(ko:K00706,EC:2.4.1.34);callose synthase(ko:K11000,EC:2.4.1.-)
1	139614529	619.5	CaS01G019200	intergenic	-	-
3	137402539	187.6	CaS03G015590	intergenic	Starch and sucrose metabolism(map00500);MAPK signaling pathway - yeast(map04011)	1,3-beta-glucan synthase(ko:K00706,EC:2.4.1.34);callose synthase(ko:K11000,EC:2.4.1.-)
3	137407694	186.3	CaS03G015590	intergenic	Starch and sucrose metabolism(map00500);MAPK signaling pathway - yeast(map04011)	1,3-beta-glucan synthase(ko:K00706,EC:2.4.1.34);callose synthase(ko:K11000,EC:2.4.1.-)
2	12956417	617.3	CaS02G001810	intergenic	-	-
3	137407659	183.5	CaS03G015590	intergenic	Starch and sucrose metabolism(map00500);MAPK signaling pathway - yeast(map04011)	1,3-beta-glucan synthase(ko:K00706,EC:2.4.1.34);callose synthase(ko:K11000,EC:2.4.1.-)
2	12955110	610.2	CaS02G001810	intergenic	-	-
3	137399785	183.2	CaS03G015590	intergenic	Starch and sucrose metabolism(map00500);MAPK signaling pathway - yeast(map04011)	1,3-beta-glucan synthase(ko:K00706,EC:2.4.1.34);callose synthase(ko:K11000,EC:2.4.1.-)
2	12956406	609.7	CaS02G001810	intergenic	-	-
3	137407669	183.2	CaS03G015590	intergenic	Starch and sucrose metabolism(map00500);MAPK signaling pathway - yeast(map04011)	1,3-beta-glucan synthase(ko:K00706,EC:2.4.1.34);callose synthase(ko:K11000,EC:2.4.1.-)
2	12952558	606.3	CaS02G001810	intergenic	-	-
3	137407463	181.4	CaS03G015590	intergenic	Starch and sucrose metabolism(map00500);MAPK signaling pathway - yeast(map04011)	1,3-beta-glucan synthase(ko:K00706,EC:2.4.1.34);callose synthase(ko:K11000,EC:2.4.1.-)
3	137402561	179.7	CaS03G015590	intergenic	Starch and sucrose metabolism(map00500);MAPK signaling pathway - yeast(map04011)	1,3-beta-glucan synthase(ko:K00706,EC:2.4.1.34);callose synthase(ko:K11000,EC:2.4.1.-)
1	139605030	605.3	CaS01G019200	intergenic	-	-
3	137402575	179.7	CaS03G015590	intergenic	Starch and sucrose metabolism(map00500);MAPK signaling pathway - yeast(map04011)	1,3-beta-glucan synthase(ko:K00706,EC:2.4.1.34);callose synthase(ko:K11000,EC:2.4.1.-)
4	13273868	605.3	CaS04G000960	intergenic	-	-
4	13273868	605.3	CaS04G000970	intergenic	-	-
4	13274513	604.5	CaS04G000960	intergenic	-	-
4	13274513	604.5	CaS04G000970	intergenic	-	-
4	94774126	603.2	CaS04G009250	intergenic	-	-
4	94774126	603.2	CaS04G009260	intergenic	-	-
4	94774132	603.2	CaS04G009250	intergenic	-	-
4	94774132	603.2	CaS04G009260	intergenic	-	-
4	13273964	600.1	CaS04G000960	intergenic	-	-
4	13273964	600.1	CaS04G000970	intergenic	-	-
4	13273977	600.1	CaS04G000960	intergenic	-	-
4	13273977	600.1	CaS04G000970	intergenic	-	-
3	137402582	179.6	CaS03G015590	intergenic	Starch and sucrose metabolism(map00500);MAPK signaling pathway - yeast(map04011)	1,3-beta-glucan synthase(ko:K00706,EC:2.4.1.34);callose synthase(ko:K11000,EC:2.4.1.-)
3	137407482	177.5	CaS03G015590	intergenic	Starch and sucrose metabolism(map00500);MAPK signaling pathway - yeast(map04011)	1,3-beta-glucan synthase(ko:K00706,EC:2.4.1.34);callose synthase(ko:K11000,EC:2.4.1.-)
3	137407676	177.5	CaS03G015590	intergenic	Starch and sucrose metabolism(map00500);MAPK signaling pathway - yeast(map04011)	1,3-beta-glucan synthase(ko:K00706,EC:2.4.1.34);callose synthase(ko:K11000,EC:2.4.1.-)
3	137407708	177.5	CaS03G015590	intergenic	Starch and sucrose metabolism(map00500);MAPK signaling pathway - yeast(map04011)	1,3-beta-glucan synthase(ko:K00706,EC:2.4.1.34);callose synthase(ko:K11000,EC:2.4.1.-)
1	139605018	597.7	CaS01G019200	intergenic	-	-
3	137394829	176.1	CaS03G015590	intergenic	Starch and sucrose metabolism(map00500);MAPK signaling pathway - yeast(map04011)	1,3-beta-glucan synthase(ko:K00706,EC:2.4.1.34);callose synthase(ko:K11000,EC:2.4.1.-)
3	137407684	173.9	CaS03G015590	intergenic	Starch and sucrose metabolism(map00500);MAPK signaling pathway - yeast(map04011)	1,3-beta-glucan synthase(ko:K00706,EC:2.4.1.34);callose synthase(ko:K11000,EC:2.4.1.-)
3	137407699	173.9	CaS03G015590	intergenic	Starch and sucrose metabolism(map00500);MAPK signaling pathway - yeast(map04011)	1,3-beta-glucan synthase(ko:K00706,EC:2.4.1.34);callose synthase(ko:K11000,EC:2.4.1.-)
3	137407701	173.9	CaS03G015590	intergenic	Starch and sucrose metabolism(map00500);MAPK signaling pathway - yeast(map04011)	1,3-beta-glucan synthase(ko:K00706,EC:2.4.1.34);callose synthase(ko:K11000,EC:2.4.1.-)
2	12956439	597.2	CaS02G001810	intergenic	-	-
3	137399760	171	CaS03G015590	intergenic	Starch and sucrose metabolism(map00500);MAPK signaling pathway - yeast(map04011)	1,3-beta-glucan synthase(ko:K00706,EC:2.4.1.34);callose synthase(ko:K11000,EC:2.4.1.-)
2	12958296	596.9	CaS02G001810	intergenic	-	-
3	137399773	171	CaS03G015590	intergenic	Starch and sucrose metabolism(map00500);MAPK signaling pathway - yeast(map04011)	1,3-beta-glucan synthase(ko:K00706,EC:2.4.1.34);callose synthase(ko:K11000,EC:2.4.1.-)
2	12958323	596.9	CaS02G001810	intergenic	-	-
9	158018832	595.1	CaS09G022400	intergenic	-	-
9	158018832	595.1	NONE	intergenic	-	-
9	158018800	594.3	CaS09G022400	intergenic	-	-
9	158018800	594.3	NONE	intergenic	-	-
3	137399782	171	CaS03G015590	intergenic	Starch and sucrose metabolism(map00500);MAPK signaling pathway - yeast(map04011)	1,3-beta-glucan synthase(ko:K00706,EC:2.4.1.34);callose synthase(ko:K11000,EC:2.4.1.-)
2	12958572	592.2	CaS02G001810	intergenic	-	-
4	13274520	591.7	CaS04G000960	intergenic	-	-
4	13274520	591.7	CaS04G000970	intergenic	-	-
4	94773788	589.3	CaS04G009250	intergenic	-	-
4	94773788	589.3	CaS04G009260	intergenic	-	-
3	137399789	171	CaS03G015590	intergenic	Starch and sucrose metabolism(map00500);MAPK signaling pathway - yeast(map04011)	1,3-beta-glucan synthase(ko:K00706,EC:2.4.1.34);callose synthase(ko:K11000,EC:2.4.1.-)
2	12956421	589.2	CaS02G001810	intergenic	-	-
1	139614549	584.8	CaS01G019200	intergenic	-	-
3	137399824	171	CaS03G015590	intergenic	Starch and sucrose metabolism(map00500);MAPK signaling pathway - yeast(map04011)	1,3-beta-glucan synthase(ko:K00706,EC:2.4.1.34);callose synthase(ko:K11000,EC:2.4.1.-)
4	13272788	584.5	CaS04G000960	intergenic	-	-
4	13272788	584.5	CaS04G000970	intergenic	-	-
4	13273836	582.8	CaS04G000960	intergenic	-	-
4	13273836	582.8	CaS04G000970	intergenic	-	-
4	13273882	581	CaS04G000960	intergenic	-	-
4	13273882	581	CaS04G000970	intergenic	-	-
4	13273885	581	CaS04G000960	intergenic	-	-
4	13273885	581	CaS04G000970	intergenic	-	-
9	157854944	579.3	CaS09G022400	intergenic	-	-
9	157854944	579.3	NONE	intergenic	-	-
1	139614482	576.5	CaS01G019200	intergenic	-	-
3	137399841	171	CaS03G015590	intergenic	Starch and sucrose metabolism(map00500);MAPK signaling pathway - yeast(map04011)	1,3-beta-glucan synthase(ko:K00706,EC:2.4.1.34);callose synthase(ko:K11000,EC:2.4.1.-)
1	139614491	576.5	CaS01G019200	intergenic	-	-
3	137407642	164.9	CaS03G015590	intergenic	Starch and sucrose metabolism(map00500);MAPK signaling pathway - yeast(map04011)	1,3-beta-glucan synthase(ko:K00706,EC:2.4.1.34);callose synthase(ko:K11000,EC:2.4.1.-)
3	137407651	164.9	CaS03G015590	intergenic	Starch and sucrose metabolism(map00500);MAPK signaling pathway - yeast(map04011)	1,3-beta-glucan synthase(ko:K00706,EC:2.4.1.34);callose synthase(ko:K11000,EC:2.4.1.-)
2	12956394	576.1	CaS02G001810	intergenic	-	-
4	13272779	574.4	CaS04G000960	intergenic	-	-
4	13272779	574.4	CaS04G000970	intergenic	-	-
4	94770054	573.9	CaS04G009250	intergenic	-	-
4	94770054	573.9	CaS04G009260	intergenic	-	-
4	94770057	573.9	CaS04G009250	intergenic	-	-
4	94770057	573.9	CaS04G009260	intergenic	-	-
1	239319750	573.5	CaS01G030620	intergenic	-	-
1	239319750	573.5	CaS01G030630	intergenic	-	-
3	137407496	164.8	CaS03G015590	intergenic	Starch and sucrose metabolism(map00500);MAPK signaling pathway - yeast(map04011)	1,3-beta-glucan synthase(ko:K00706,EC:2.4.1.34);callose synthase(ko:K11000,EC:2.4.1.-)
2	12955203	573.5	CaS02G001810	intergenic	-	-
1	139604897	572.8	CaS01G019200	intergenic	-	-
3	137394993	162	CaS03G015590	intergenic	Starch and sucrose metabolism(map00500);MAPK signaling pathway - yeast(map04011)	1,3-beta-glucan synthase(ko:K00706,EC:2.4.1.34);callose synthase(ko:K11000,EC:2.4.1.-)
1	139604987	572.8	CaS01G019200	intergenic	-	-
3	137399463	161	CaS03G015590	intergenic	Starch and sucrose metabolism(map00500);MAPK signaling pathway - yeast(map04011)	1,3-beta-glucan synthase(ko:K00706,EC:2.4.1.34);callose synthase(ko:K11000,EC:2.4.1.-)
1	139604991	572.8	CaS01G019200	intergenic	-	-
3	137395321	158.9	CaS03G015590	intergenic	Starch and sucrose metabolism(map00500);MAPK signaling pathway - yeast(map04011)	1,3-beta-glucan synthase(ko:K00706,EC:2.4.1.34);callose synthase(ko:K11000,EC:2.4.1.-)
4	13273959	571.6	CaS04G000960	intergenic	-	-
4	13273959	571.6	CaS04G000970	intergenic	-	-
9	158018805	571.3	CaS09G022400	intergenic	-	-
9	158018805	571.3	NONE	intergenic	-	-
3	137395411	158.8	CaS03G015590	intergenic	Starch and sucrose metabolism(map00500);MAPK signaling pathway - yeast(map04011)	1,3-beta-glucan synthase(ko:K00706,EC:2.4.1.34);callose synthase(ko:K11000,EC:2.4.1.-)
2	12952546	570.6	CaS02G001810	intergenic	-	-
4	13273947	569.2	CaS04G000960	intergenic	-	-
4	13273947	569.2	CaS04G000970	intergenic	-	-
3	137395414	158.8	CaS03G015590	intergenic	Starch and sucrose metabolism(map00500);MAPK signaling pathway - yeast(map04011)	1,3-beta-glucan synthase(ko:K00706,EC:2.4.1.34);callose synthase(ko:K11000,EC:2.4.1.-)
2	12956308	568.7	CaS02G001810	intergenic	-	-
3	137394848	157.8	CaS03G015590	intergenic	Starch and sucrose metabolism(map00500);MAPK signaling pathway - yeast(map04011)	1,3-beta-glucan synthase(ko:K00706,EC:2.4.1.34);callose synthase(ko:K11000,EC:2.4.1.-)
2	12956389	568.7	CaS02G001810	intergenic	-	-
1	139588375	568.4	CaS01G019200	intergenic	-	-
3	137395018	157.7	CaS03G015590	intergenic	Starch and sucrose metabolism(map00500);MAPK signaling pathway - yeast(map04011)	1,3-beta-glucan synthase(ko:K00706,EC:2.4.1.34);callose synthase(ko:K11000,EC:2.4.1.-)
4	94774094	568	CaS04G009250	intergenic	-	-
4	94774094	568	CaS04G009260	intergenic	-	-
4	94773808	567.5	CaS04G009250	intergenic	-	-
4	94773808	567.5	CaS04G009260	intergenic	-	-
4	94773815	567.5	CaS04G009250	intergenic	-	-
4	94773815	567.5	CaS04G009260	intergenic	-	-
1	239316682	566.7	CaS01G030620	intergenic	-	-
1	239316682	566.7	CaS01G030630	intergenic	-	-
3	137394849	154.4	CaS03G015590	intergenic	Starch and sucrose metabolism(map00500);MAPK signaling pathway - yeast(map04011)	1,3-beta-glucan synthase(ko:K00706,EC:2.4.1.34);callose synthase(ko:K11000,EC:2.4.1.-)
2	12955945	566.4	CaS02G001810	intergenic	-	-
3	137394983	151.3	CaS03G015590	intergenic	Starch and sucrose metabolism(map00500);MAPK signaling pathway - yeast(map04011)	1,3-beta-glucan synthase(ko:K00706,EC:2.4.1.34);callose synthase(ko:K11000,EC:2.4.1.-)
2	12955219	565.4	CaS02G001810	intergenic	-	-
3	137395468	141.9	CaS03G015590	intergenic	Starch and sucrose metabolism(map00500);MAPK signaling pathway - yeast(map04011)	1,3-beta-glucan synthase(ko:K00706,EC:2.4.1.34);callose synthase(ko:K11000,EC:2.4.1.-)
2	12955222	565.4	CaS02G001810	intergenic	-	-
9	157978999	564.8	CaS09G022400	intergenic	-	-
9	157978999	564.8	NONE	intergenic	-	-
4	13253594	564.7	CaS04G000960	intergenic	-	-
4	13253594	564.7	CaS04G000970	intergenic	-	-
9	157863187	563.9	CaS09G022400	intergenic	-	-
9	157863187	563.9	NONE	intergenic	-	-
1	139608536	563.7	CaS01G019200	intergenic	-	-
3	137395470	141.9	CaS03G015590	intergenic	Starch and sucrose metabolism(map00500);MAPK signaling pathway - yeast(map04011)	1,3-beta-glucan synthase(ko:K00706,EC:2.4.1.34);callose synthase(ko:K11000,EC:2.4.1.-)
3	137399468	141.3	CaS03G015590	intergenic	Starch and sucrose metabolism(map00500);MAPK signaling pathway - yeast(map04011)	1,3-beta-glucan synthase(ko:K00706,EC:2.4.1.34);callose synthase(ko:K11000,EC:2.4.1.-)
3	137399513	139.6	CaS03G015590	intergenic	Starch and sucrose metabolism(map00500);MAPK signaling pathway - yeast(map04011)	1,3-beta-glucan synthase(ko:K00706,EC:2.4.1.34);callose synthase(ko:K11000,EC:2.4.1.-)
3	137399527	139.2	CaS03G015590	intergenic	Starch and sucrose metabolism(map00500);MAPK signaling pathway - yeast(map04011)	1,3-beta-glucan synthase(ko:K00706,EC:2.4.1.34);callose synthase(ko:K11000,EC:2.4.1.-)
3	137399443	138.3	CaS03G015590	intergenic	Starch and sucrose metabolism(map00500);MAPK signaling pathway - yeast(map04011)	1,3-beta-glucan synthase(ko:K00706,EC:2.4.1.34);callose synthase(ko:K11000,EC:2.4.1.-)
4	94770695	561.1	CaS04G009250	intergenic	-	-
4	94770695	561.1	CaS04G009260	intergenic	-	-
3	137399448	126.8	CaS03G015590	intergenic	Starch and sucrose metabolism(map00500);MAPK signaling pathway - yeast(map04011)	1,3-beta-glucan synthase(ko:K00706,EC:2.4.1.34);callose synthase(ko:K11000,EC:2.4.1.-)
2	12958606	561	CaS02G001810	intergenic	-	-
7	105697771	228.8	CaS07G013760	intergenic	NA	16S rRNA (cytosine1402-N4)-methyltransferase(ko:K03438,EC:2.1.1.199)
7	105697743	218.9	CaS07G013760	intergenic	NA	16S rRNA (cytosine1402-N4)-methyltransferase(ko:K03438,EC:2.1.1.199)
1	239316662	558.3	CaS01G030620	intergenic	-	-
1	239316662	558.3	CaS01G030630	intergenic	-	-
1	239316704	556.2	CaS01G030620	intergenic	-	-
1	239316704	556.2	CaS01G030630	intergenic	-	-
1	239316710	556.2	CaS01G030620	intergenic	-	-
1	239316710	556.2	CaS01G030630	intergenic	-	-
1	239316875	555.8	CaS01G030620	intergenic	-	-
1	239316875	555.8	CaS01G030630	intergenic	-	-
1	239316883	555.8	CaS01G030620	intergenic	-	-
1	239316883	555.8	CaS01G030630	intergenic	-	-
7	105697760	218.9	CaS07G013760	intergenic	NA	16S rRNA (cytosine1402-N4)-methyltransferase(ko:K03438,EC:2.1.1.199)
7	105697767	218.9	CaS07G013760	intergenic	NA	16S rRNA (cytosine1402-N4)-methyltransferase(ko:K03438,EC:2.1.1.199)
7	105697786	214	CaS07G013760	intergenic	NA	16S rRNA (cytosine1402-N4)-methyltransferase(ko:K03438,EC:2.1.1.199)
7	105697789	204.3	CaS07G013760	intergenic	NA	16S rRNA (cytosine1402-N4)-methyltransferase(ko:K03438,EC:2.1.1.199)
4	13273838	553.7	CaS04G000960	intergenic	-	-
4	13273838	553.7	CaS04G000970	intergenic	-	-
4	13273844	553.7	CaS04G000960	intergenic	-	-
4	13273844	553.7	CaS04G000970	intergenic	-	-
1	139605098	552.6	CaS01G019200	intergenic	-	-
7	105697737	195.7	CaS07G013760	intergenic	NA	16S rRNA (cytosine1402-N4)-methyltransferase(ko:K03438,EC:2.1.1.199)
1	139605121	552.6	CaS01G019200	intergenic	-	-
7	105697793	194.6	CaS07G013760	intergenic	NA	16S rRNA (cytosine1402-N4)-methyltransferase(ko:K03438,EC:2.1.1.199)
9	157910826	552.6	CaS09G022400	intergenic	-	-
9	157910826	552.6	NONE	intergenic	-	-
1	139604283	552.4	CaS01G019200	intergenic	-	-
7	105697729	186.8	CaS07G013760	intergenic	NA	16S rRNA (cytosine1402-N4)-methyltransferase(ko:K03438,EC:2.1.1.199)
1	139604298	552.4	CaS01G019200	intergenic	-	-
7	105697725	173.7	CaS07G013760	intergenic	NA	16S rRNA (cytosine1402-N4)-methyltransferase(ko:K03438,EC:2.1.1.199)
1	139614440	552.2	CaS01G019200	intergenic	-	-
7	105697801	162.5	CaS07G013760	intergenic	NA	16S rRNA (cytosine1402-N4)-methyltransferase(ko:K03438,EC:2.1.1.199)
1	139614449	552.2	CaS01G019200	intergenic	-	-
7	105697719	161.3	CaS07G013760	intergenic	NA	16S rRNA (cytosine1402-N4)-methyltransferase(ko:K03438,EC:2.1.1.199)
4	13273856	551.9	CaS04G000960	intergenic	-	-
4	13273856	551.9	CaS04G000970	intergenic	-	-
4	13273877	551.9	CaS04G000960	intergenic	-	-
4	13273877	551.9	CaS04G000970	intergenic	-	-
7	105699798	159.3	CaS07G013760	intergenic	NA	16S rRNA (cytosine1402-N4)-methyltransferase(ko:K03438,EC:2.1.1.199)
7	105697718	149.7	CaS07G013760	intergenic	NA	16S rRNA (cytosine1402-N4)-methyltransferase(ko:K03438,EC:2.1.1.199)
7	105697707	141.3	CaS07G013760	intergenic	NA	16S rRNA (cytosine1402-N4)-methyltransferase(ko:K03438,EC:2.1.1.199)
7	105699814	138.6	CaS07G013760	intergenic	NA	16S rRNA (cytosine1402-N4)-methyltransferase(ko:K03438,EC:2.1.1.199)
7	105697711	134	CaS07G013760	intergenic	NA	16S rRNA (cytosine1402-N4)-methyltransferase(ko:K03438,EC:2.1.1.199)
7	105697705	133.9	CaS07G013760	intergenic	NA	16S rRNA (cytosine1402-N4)-methyltransferase(ko:K03438,EC:2.1.1.199)
4	13274667	551.3	CaS04G000960	intergenic	-	-
4	13274667	551.3	CaS04G000970	intergenic	-	-
7	105697704	126.4	CaS07G013760	intergenic	NA	16S rRNA (cytosine1402-N4)-methyltransferase(ko:K03438,EC:2.1.1.199)
1	154440703	550.4	NONE	intergenic	-	-
8	157016640	138.6	CaS08G021620	intergenic	Proteasome(map03050)	20S proteasome subunit alpha 2(ko:K02726,EC:3.4.25.1)
1	154440750	550.1	NONE	intergenic	-	-
1	139604874	550	CaS01G019200	intergenic	-	-
8	157016603	135.8	CaS08G021620	intergenic	Proteasome(map03050)	20S proteasome subunit alpha 2(ko:K02726,EC:3.4.25.1)
4	13274540	549.4	CaS04G000960	intergenic	-	-
4	13274540	549.4	CaS04G000970	intergenic	-	-
4	13272764	545.7	CaS04G000960	intergenic	-	-
4	13272764	545.7	CaS04G000970	intergenic	-	-
8	157023563	125.9	CaS08G021620	intergenic	Proteasome(map03050)	20S proteasome subunit alpha 2(ko:K02726,EC:3.4.25.1)
2	12956374	544	CaS02G001810	intergenic	-	-
8	157025257	121.6	CaS08G021620	intergenic	Proteasome(map03050)	20S proteasome subunit alpha 2(ko:K02726,EC:3.4.25.1)
2	12956381	544	CaS02G001810	intergenic	-	-
9	158043003	543.6	CaS09G022400	intergenic	-	-
9	158043003	543.6	NONE	intergenic	-	-
8	157023548	121.1	CaS08G021620	intergenic	Proteasome(map03050)	20S proteasome subunit alpha 2(ko:K02726,EC:3.4.25.1)
1	154440613	542.8	NONE	intergenic	-	-
8	157012784	118.3	CaS08G021620	intergenic	Proteasome(map03050)	20S proteasome subunit alpha 2(ko:K02726,EC:3.4.25.1)
2	12956364	542.1	CaS02G001810	intergenic	-	-
8	157022328	118.1	CaS08G021620	intergenic	Proteasome(map03050)	20S proteasome subunit alpha 2(ko:K02726,EC:3.4.25.1)
2	12956322	540.8	CaS02G001810	intergenic	-	-
4	13273919	540.8	CaS04G000960	intergenic	-	-
4	13273919	540.8	CaS04G000970	intergenic	-	-
4	13273933	540.8	CaS04G000960	intergenic	-	-
4	13273933	540.8	CaS04G000970	intergenic	-	-
4	13273939	540.8	CaS04G000960	intergenic	-	-
4	13273939	540.8	CaS04G000970	intergenic	-	-
4	94770665	539.5	CaS04G009250	intergenic	-	-
4	94770665	539.5	CaS04G009260	intergenic	-	-
4	13260188	538.4	CaS04G000960	intergenic	-	-
4	13260188	538.4	CaS04G000970	intergenic	-	-
4	94770000	538.3	CaS04G009250	intergenic	-	-
4	94770000	538.3	CaS04G009260	intergenic	-	-
4	94770038	538.3	CaS04G009250	intergenic	-	-
4	94770038	538.3	CaS04G009260	intergenic	-	-
4	94770048	538.3	CaS04G009250	intergenic	-	-
4	94770048	538.3	CaS04G009260	intergenic	-	-
4	94770051	538.3	CaS04G009250	intergenic	-	-
4	94770051	538.3	CaS04G009260	intergenic	-	-
10	168810638	156.3	CaS10G021950	intergenic	NA	23S rRNA (adenine2503-C2)-methyltransferase(ko:K06941,EC:2.1.1.192)
2	12955178	538	CaS02G001810	intergenic	-	-
10	168810523	152.1	CaS10G021950	intergenic	NA	23S rRNA (adenine2503-C2)-methyltransferase(ko:K06941,EC:2.1.1.192)
2	12955182	538	CaS02G001810	intergenic	-	-
10	168810315	151.7	CaS10G021950	intergenic	NA	23S rRNA (adenine2503-C2)-methyltransferase(ko:K06941,EC:2.1.1.192)
1	154439242	537.8	NONE	intergenic	-	-
1	239319735	537.4	CaS01G030620	intergenic	-	-
1	239319735	537.4	CaS01G030630	intergenic	-	-
1	139605049	537.2	CaS01G019200	intergenic	-	-
10	168812346	149.2	CaS10G021950	intergenic	NA	23S rRNA (adenine2503-C2)-methyltransferase(ko:K06941,EC:2.1.1.192)
10	168810711	146	CaS10G021950	intergenic	NA	23S rRNA (adenine2503-C2)-methyltransferase(ko:K06941,EC:2.1.1.192)
2	12955208	537.1	CaS02G001810	intergenic	-	-
9	158018762	536.3	CaS09G022400	intergenic	-	-
9	158018762	536.3	NONE	intergenic	-	-
1	139608483	536.2	CaS01G019200	intergenic	-	-
10	168810544	145.6	CaS10G021950	intergenic	NA	23S rRNA (adenine2503-C2)-methyltransferase(ko:K06941,EC:2.1.1.192)
4	94785508	535.5	CaS04G009250	intergenic	-	-
4	94785508	535.5	CaS04G009260	intergenic	-	-
1	139602521	535.4	CaS01G019200	intergenic	-	-
10	168810260	140.2	CaS10G021950	intergenic	NA	23S rRNA (adenine2503-C2)-methyltransferase(ko:K06941,EC:2.1.1.192)
1	139614462	535.1	CaS01G019200	intergenic	-	-
10	168810608	135.9	CaS10G021950	intergenic	NA	23S rRNA (adenine2503-C2)-methyltransferase(ko:K06941,EC:2.1.1.192)
1	139614472	535.1	CaS01G019200	intergenic	-	-
10	168810613	133.4	CaS10G021950	intergenic	NA	23S rRNA (adenine2503-C2)-methyltransferase(ko:K06941,EC:2.1.1.192)
1	239316686	534.8	CaS01G030620	intergenic	-	-
1	239316686	534.8	CaS01G030630	intergenic	-	-
4	94774065	534.8	CaS04G009250	intergenic	-	-
4	94774065	534.8	CaS04G009260	intergenic	-	-
10	168812354	123.8	CaS10G021950	intergenic	NA	23S rRNA (adenine2503-C2)-methyltransferase(ko:K06941,EC:2.1.1.192)
10	168810256	118.5	CaS10G021950	intergenic	NA	23S rRNA (adenine2503-C2)-methyltransferase(ko:K06941,EC:2.1.1.192)
1	239316903	534.4	CaS01G030620	intergenic	-	-
1	239316903	534.4	CaS01G030630	intergenic	-	-
4	13274686	533.2	CaS04G000960	intergenic	-	-
4	13274686	533.2	CaS04G000970	intergenic	-	-
4	13274692	533.2	CaS04G000960	intergenic	-	-
4	13274692	533.2	CaS04G000970	intergenic	-	-
4	13274700	533.2	CaS04G000960	intergenic	-	-
4	13274700	533.2	CaS04G000970	intergenic	-	-
4	13274741	533.1	CaS04G000960	intergenic	-	-
4	13274741	533.1	CaS04G000970	intergenic	-	-
10	168813070	118.5	CaS10G021950	intergenic	NA	23S rRNA (adenine2503-C2)-methyltransferase(ko:K06941,EC:2.1.1.192)
10	168813093	118.5	CaS10G021950	intergenic	NA	23S rRNA (adenine2503-C2)-methyltransferase(ko:K06941,EC:2.1.1.192)
10	168812570	118	CaS10G021950	intergenic	NA	23S rRNA (adenine2503-C2)-methyltransferase(ko:K06941,EC:2.1.1.192)
14	196423335	356	CaS14G025990	intergenic	NA	26S proteasome non-ATPase regulatory subunit 9(ko:K06693)
1	139593786	532.1	CaS01G019200	intergenic	-	-
14	196423345	338.2	CaS14G025990	intergenic	NA	26S proteasome non-ATPase regulatory subunit 9(ko:K06693)
1	139605128	531.3	CaS01G019200	intergenic	-	-
14	196424085	330.8	CaS14G025990	intergenic	NA	26S proteasome non-ATPase regulatory subunit 9(ko:K06693)
4	94774141	529.5	CaS04G009250	intergenic	-	-
4	94774141	529.5	CaS04G009260	intergenic	-	-
4	94774150	529.5	CaS04G009250	intergenic	-	-
4	94774150	529.5	CaS04G009260	intergenic	-	-
4	94785490	525.1	CaS04G009250	intergenic	-	-
4	94785490	525.1	CaS04G009260	intergenic	-	-
9	158043037	522.7	CaS09G022400	intergenic	-	-
9	158043037	522.7	NONE	intergenic	-	-
14	196424091	318	CaS14G025990	intergenic	NA	26S proteasome non-ATPase regulatory subunit 9(ko:K06693)
14	196428166	314.5	CaS14G025990	intergenic	NA	26S proteasome non-ATPase regulatory subunit 9(ko:K06693)
14	196424072	313.4	CaS14G025990	intergenic	NA	26S proteasome non-ATPase regulatory subunit 9(ko:K06693)
14	196424073	313.4	CaS14G025990	intergenic	NA	26S proteasome non-ATPase regulatory subunit 9(ko:K06693)
14	196423223	312.9	CaS14G025990	intergenic	NA	26S proteasome non-ATPase regulatory subunit 9(ko:K06693)
14	196423231	312.9	CaS14G025990	intergenic	NA	26S proteasome non-ATPase regulatory subunit 9(ko:K06693)
14	196423233	312.9	CaS14G025990	intergenic	NA	26S proteasome non-ATPase regulatory subunit 9(ko:K06693)
14	196423281	312.9	CaS14G025990	intergenic	NA	26S proteasome non-ATPase regulatory subunit 9(ko:K06693)
4	13274648	520.7	CaS04G000960	intergenic	-	-
4	13274648	520.7	CaS04G000970	intergenic	-	-
4	13274650	520.7	CaS04G000960	intergenic	-	-
4	13274650	520.7	CaS04G000970	intergenic	-	-
4	13274651	520.7	CaS04G000960	intergenic	-	-
4	13274651	520.7	CaS04G000970	intergenic	-	-
4	13274657	520.7	CaS04G000960	intergenic	-	-
4	13274657	520.7	CaS04G000970	intergenic	-	-
4	13274673	520.7	CaS04G000960	intergenic	-	-
4	13274673	520.7	CaS04G000970	intergenic	-	-
4	13274547	518.9	CaS04G000960	intergenic	-	-
4	13274547	518.9	CaS04G000970	intergenic	-	-
4	94770634	517.9	CaS04G009250	intergenic	-	-
4	94770634	517.9	CaS04G009260	intergenic	-	-
4	94769975	516.8	CaS04G009250	intergenic	-	-
4	94769975	516.8	CaS04G009260	intergenic	-	-
1	139608498	516.3	CaS01G019200	intergenic	-	-
14	196423304	312.8	CaS14G025990	intergenic	NA	26S proteasome non-ATPase regulatory subunit 9(ko:K06693)
1	239317924	515.4	CaS01G030620	intergenic	-	-
1	239317924	515.4	CaS01G030630	intergenic	-	-
9	158036085	514.2	CaS09G022400	intergenic	-	-
9	158036085	514.2	NONE	intergenic	-	-
1	239319686	514	CaS01G030620	intergenic	-	-
1	239319686	514	CaS01G030630	intergenic	-	-
1	239319714	514	CaS01G030620	intergenic	-	-
1	239319714	514	CaS01G030630	intergenic	-	-
1	239316680	513.4	CaS01G030620	intergenic	-	-
1	239316680	513.4	CaS01G030630	intergenic	-	-
14	196424071	312.8	CaS14G025990	intergenic	NA	26S proteasome non-ATPase regulatory subunit 9(ko:K06693)
14	196424094	311.4	CaS14G025990	intergenic	NA	26S proteasome non-ATPase regulatory subunit 9(ko:K06693)
14	196424096	311.4	CaS14G025990	intergenic	NA	26S proteasome non-ATPase regulatory subunit 9(ko:K06693)
14	196423328	311.2	CaS14G025990	intergenic	NA	26S proteasome non-ATPase regulatory subunit 9(ko:K06693)
14	196424116	302.7	CaS14G025990	intergenic	NA	26S proteasome non-ATPase regulatory subunit 9(ko:K06693)
2	12952536	511.3	CaS02G001810	intergenic	-	-
1	139602517	509.9	CaS01G019200	intergenic	-	-
14	196428890	300.9	CaS14G025990	intergenic	NA	26S proteasome non-ATPase regulatory subunit 9(ko:K06693)
4	94774163	509.9	CaS04G009250	intergenic	-	-
4	94774163	509.9	CaS04G009260	intergenic	-	-
14	196428907	300.9	CaS14G025990	intergenic	NA	26S proteasome non-ATPase regulatory subunit 9(ko:K06693)
14	196423244	297.3	CaS14G025990	intergenic	NA	26S proteasome non-ATPase regulatory subunit 9(ko:K06693)
9	157914227	509.2	CaS09G022400	intergenic	-	-
9	157914227	509.2	NONE	intergenic	-	-
1	239316653	508.9	CaS01G030620	intergenic	-	-
1	239316653	508.9	CaS01G030630	intergenic	-	-
1	139602466	507.2	CaS01G019200	intergenic	-	-
14	196423252	297.2	CaS14G025990	intergenic	NA	26S proteasome non-ATPase regulatory subunit 9(ko:K06693)
1	139602503	506.2	CaS01G019200	intergenic	-	-
14	196423263	297.2	CaS14G025990	intergenic	NA	26S proteasome non-ATPase regulatory subunit 9(ko:K06693)
1	139602509	506.2	CaS01G019200	intergenic	-	-
14	196424109	296.7	CaS14G025990	intergenic	NA	26S proteasome non-ATPase regulatory subunit 9(ko:K06693)
4	13274641	504.9	CaS04G000960	intergenic	-	-
4	13274641	504.9	CaS04G000970	intergenic	-	-
14	196428089	292	CaS14G025990	intergenic	NA	26S proteasome non-ATPase regulatory subunit 9(ko:K06693)
14	196428098	292	CaS14G025990	intergenic	NA	26S proteasome non-ATPase regulatory subunit 9(ko:K06693)
1	139608509	504.4	CaS01G019200	intergenic	-	-
14	196428102	292	CaS14G025990	intergenic	NA	26S proteasome non-ATPase regulatory subunit 9(ko:K06693)
14	196428162	292	CaS14G025990	intergenic	NA	26S proteasome non-ATPase regulatory subunit 9(ko:K06693)
14	196429027	283.4	CaS14G025990	intergenic	NA	26S proteasome non-ATPase regulatory subunit 9(ko:K06693)
4	94769470	502.7	CaS04G009250	intergenic	-	-
4	94769470	502.7	CaS04G009260	intergenic	-	-
5	165966266	501.8	CaS05G024200	intergenic	-	-
14	196428169	282.8	CaS14G025990	intergenic	NA	26S proteasome non-ATPase regulatory subunit 9(ko:K06693)
5	165966272	501.8	CaS05G024200	intergenic	-	-
14	196428377	281.4	CaS14G025990	intergenic	NA	26S proteasome non-ATPase regulatory subunit 9(ko:K06693)
14	196428438	281.4	CaS14G025990	intergenic	NA	26S proteasome non-ATPase regulatory subunit 9(ko:K06693)
1	154439253	501.7	NONE	intergenic	-	-
14	196428915	277.5	CaS14G025990	intergenic	NA	26S proteasome non-ATPase regulatory subunit 9(ko:K06693)
14	196428927	277.5	CaS14G025990	intergenic	NA	26S proteasome non-ATPase regulatory subunit 9(ko:K06693)
1	239316666	498.2	CaS01G030620	intergenic	-	-
1	239316666	498.2	CaS01G030630	intergenic	-	-
4	13272757	496.1	CaS04G000960	intergenic	-	-
4	13272757	496.1	CaS04G000970	intergenic	-	-
14	196428940	277.5	CaS14G025990	intergenic	NA	26S proteasome non-ATPase regulatory subunit 9(ko:K06693)
14	196428964	277.5	CaS14G025990	intergenic	NA	26S proteasome non-ATPase regulatory subunit 9(ko:K06693)
1	239317942	495.6	CaS01G030620	intergenic	-	-
1	239317942	495.6	CaS01G030630	intergenic	-	-
9	158043053	494.5	CaS09G022400	intergenic	-	-
9	158043053	494.5	NONE	intergenic	-	-
1	199611961	494.3	CaS01G024950	intronic	-	-
14	196428975	277.5	CaS14G025990	intergenic	NA	26S proteasome non-ATPase regulatory subunit 9(ko:K06693)
14	196428999	277.5	CaS14G025990	intergenic	NA	26S proteasome non-ATPase regulatory subunit 9(ko:K06693)
14	196429023	277.5	CaS14G025990	intergenic	NA	26S proteasome non-ATPase regulatory subunit 9(ko:K06693)
11	91930284	493.9	CaS11G011110	intergenic	-	-
14	196428455	275.8	CaS14G025990	intergenic	NA	26S proteasome non-ATPase regulatory subunit 9(ko:K06693)
11	91930288	493.9	CaS11G011110	intergenic	-	-
9	158037754	492.9	CaS09G022400	intergenic	-	-
9	158037754	492.9	NONE	intergenic	-	-
14	196428878	275.2	CaS14G025990	intergenic	NA	26S proteasome non-ATPase regulatory subunit 9(ko:K06693)
14	196428177	266.2	CaS14G025990	intergenic	NA	26S proteasome non-ATPase regulatory subunit 9(ko:K06693)
4	94784710	490	CaS04G009250	intergenic	-	-
4	94784710	490	CaS04G009260	intergenic	-	-
1	79445646	489.3	CaS01G012660	intergenic	-	-
14	196428415	264.9	CaS14G025990	intergenic	NA	26S proteasome non-ATPase regulatory subunit 9(ko:K06693)
1	79445629	489.2	CaS01G012660	intergenic	-	-
14	196428434	264.9	CaS14G025990	intergenic	NA	26S proteasome non-ATPase regulatory subunit 9(ko:K06693)
9	156753084	488.1	CaS09G022400	intergenic	-	-
9	156753084	488.1	NONE	intergenic	-	-
14	196428387	264.8	CaS14G025990	intergenic	NA	26S proteasome non-ATPase regulatory subunit 9(ko:K06693)
14	196428182	264.6	CaS14G025990	intergenic	NA	26S proteasome non-ATPase regulatory subunit 9(ko:K06693)
14	196429034	260.2	CaS14G025990	intergenic	NA	26S proteasome non-ATPase regulatory subunit 9(ko:K06693)
14	196429076	242.8	CaS14G025990	intergenic	NA	26S proteasome non-ATPase regulatory subunit 9(ko:K06693)
2	117947658	485.5	CaS02G014460	intergenic	-	-
2	117947658	485.5	CaS02G014470	intergenic	-	-
9	158007497	485.2	CaS09G022400	intergenic	-	-
9	158007497	485.2	NONE	intergenic	-	-
9	158007516	485	CaS09G022400	intergenic	-	-
9	158007516	485	NONE	intergenic	-	-
9	156753064	484	CaS09G022400	intergenic	-	-
9	156753064	484	NONE	intergenic	-	-
1	139602457	483.6	CaS01G019200	intergenic	-	-
14	196429128	242.8	CaS14G025990	intergenic	NA	26S proteasome non-ATPase regulatory subunit 9(ko:K06693)
1	239317922	483.2	CaS01G030620	intergenic	-	-
1	239317922	483.2	CaS01G030630	intergenic	-	-
4	13260352	480.8	CaS04G000960	intergenic	-	-
4	13260352	480.8	CaS04G000970	intergenic	-	-
5	165966276	480	CaS05G024200	intergenic	-	-
14	196430170	224.4	CaS14G025990	intergenic	NA	26S proteasome non-ATPase regulatory subunit 9(ko:K06693)
5	165966282	480	CaS05G024200	intergenic	-	-
14	230558395	229.9	CaS14G028670	intergenic	Proteasome(map03050);Epstein-Barr virus infection(map05169)	26S proteasome regulatory subunit N1(ko:K03028)
14	230558396	224.4	CaS14G028670	intergenic	Proteasome(map03050);Epstein-Barr virus infection(map05169)	26S proteasome regulatory subunit N1(ko:K03028)
15	31147324	479.8	CaS15G004850	intergenic	-	-
14	230558387	213.6	CaS14G028670	intergenic	Proteasome(map03050);Epstein-Barr virus infection(map05169)	26S proteasome regulatory subunit N1(ko:K03028)
14	230558391	213.6	CaS14G028670	intergenic	Proteasome(map03050);Epstein-Barr virus infection(map05169)	26S proteasome regulatory subunit N1(ko:K03028)
4	13274633	476.9	CaS04G000960	intergenic	-	-
4	13274633	476.9	CaS04G000970	intergenic	-	-
14	230560640	209.7	CaS14G028670	intergenic	Proteasome(map03050);Epstein-Barr virus infection(map05169)	26S proteasome regulatory subunit N1(ko:K03028)
14	230560661	209.7	CaS14G028670	intergenic	Proteasome(map03050);Epstein-Barr virus infection(map05169)	26S proteasome regulatory subunit N1(ko:K03028)
1	239317952	475.8	CaS01G030620	intergenic	-	-
1	239317952	475.8	CaS01G030630	intergenic	-	-
14	230555350	200.4	CaS14G028670	intergenic	Proteasome(map03050);Epstein-Barr virus infection(map05169)	26S proteasome regulatory subunit N1(ko:K03028)
14	230555356	200.4	CaS14G028670	intergenic	Proteasome(map03050);Epstein-Barr virus infection(map05169)	26S proteasome regulatory subunit N1(ko:K03028)
14	230555360	200.4	CaS14G028670	intergenic	Proteasome(map03050);Epstein-Barr virus infection(map05169)	26S proteasome regulatory subunit N1(ko:K03028)
14	230557534	195	CaS14G028670	intergenic	Proteasome(map03050);Epstein-Barr virus infection(map05169)	26S proteasome regulatory subunit N1(ko:K03028)
4	13274602	475.1	CaS04G000960	intergenic	-	-
4	13274602	475.1	CaS04G000970	intergenic	-	-
14	230543542	194.5	CaS14G028670	intergenic	Proteasome(map03050);Epstein-Barr virus infection(map05169)	26S proteasome regulatory subunit N1(ko:K03028)
14	230543538	193.8	CaS14G028670	intergenic	Proteasome(map03050);Epstein-Barr virus infection(map05169)	26S proteasome regulatory subunit N1(ko:K03028)
14	230543540	193.8	CaS14G028670	intergenic	Proteasome(map03050);Epstein-Barr virus infection(map05169)	26S proteasome regulatory subunit N1(ko:K03028)
14	230558377	190.2	CaS14G028670	intergenic	Proteasome(map03050);Epstein-Barr virus infection(map05169)	26S proteasome regulatory subunit N1(ko:K03028)
9	158007487	474.5	CaS09G022400	intergenic	-	-
9	158007487	474.5	NONE	intergenic	-	-
4	94769459	473.3	CaS04G009250	intergenic	-	-
4	94769459	473.3	CaS04G009260	intergenic	-	-
4	94769972	472.9	CaS04G009250	intergenic	-	-
4	94769972	472.9	CaS04G009260	intergenic	-	-
14	230543500	190	CaS14G028670	intergenic	Proteasome(map03050);Epstein-Barr virus infection(map05169)	26S proteasome regulatory subunit N1(ko:K03028)
2	12956325	470	CaS02G001810	intergenic	-	-
14	230555323	187.9	CaS14G028670	intergenic	Proteasome(map03050);Epstein-Barr virus infection(map05169)	26S proteasome regulatory subunit N1(ko:K03028)
2	12956333	470	CaS02G001810	intergenic	-	-
14	230555442	187.7	CaS14G028670	intergenic	Proteasome(map03050);Epstein-Barr virus infection(map05169)	26S proteasome regulatory subunit N1(ko:K03028)
2	12956339	470	CaS02G001810	intergenic	-	-
7	40396804	469.9	CaS07G006580	intergenic	-	-
7	40396804	469.9	CaS07G006590	intergenic	-	-
5	165966254	469.8	CaS05G024200	intergenic	-	-
14	230543517	183	CaS14G028670	intergenic	Proteasome(map03050);Epstein-Barr virus infection(map05169)	26S proteasome regulatory subunit N1(ko:K03028)
14	230543527	183	CaS14G028670	intergenic	Proteasome(map03050);Epstein-Barr virus infection(map05169)	26S proteasome regulatory subunit N1(ko:K03028)
2	12952526	468.9	CaS02G001810	intergenic	-	-
14	230558341	182.4	CaS14G028670	intergenic	Proteasome(map03050);Epstein-Barr virus infection(map05169)	26S proteasome regulatory subunit N1(ko:K03028)
11	91930466	467.2	CaS11G011110	intergenic	-	-
2	117947650	466.1	CaS02G014460	intergenic	-	-
2	117947650	466.1	CaS02G014470	intergenic	-	-
9	157983536	465.8	CaS09G022400	intergenic	-	-
9	157983536	465.8	NONE	intergenic	-	-
14	230543561	181	CaS14G028670	intergenic	Proteasome(map03050);Epstein-Barr virus infection(map05169)	26S proteasome regulatory subunit N1(ko:K03028)
14	230555455	176.7	CaS14G028670	intergenic	Proteasome(map03050);Epstein-Barr virus infection(map05169)	26S proteasome regulatory subunit N1(ko:K03028)
14	230555445	176.6	CaS14G028670	intergenic	Proteasome(map03050);Epstein-Barr virus infection(map05169)	26S proteasome regulatory subunit N1(ko:K03028)
14	230555447	176.6	CaS14G028670	intergenic	Proteasome(map03050);Epstein-Barr virus infection(map05169)	26S proteasome regulatory subunit N1(ko:K03028)
14	230543495	176.1	CaS14G028670	intergenic	Proteasome(map03050);Epstein-Barr virus infection(map05169)	26S proteasome regulatory subunit N1(ko:K03028)
14	230543534	173.8	CaS14G028670	intergenic	Proteasome(map03050);Epstein-Barr virus infection(map05169)	26S proteasome regulatory subunit N1(ko:K03028)
14	230557426	173	CaS14G028670	intergenic	Proteasome(map03050);Epstein-Barr virus infection(map05169)	26S proteasome regulatory subunit N1(ko:K03028)
11	91930265	464.8	CaS11G011110	intergenic	-	-
14	230555432	168.6	CaS14G028670	intergenic	Proteasome(map03050);Epstein-Barr virus infection(map05169)	26S proteasome regulatory subunit N1(ko:K03028)
11	91930278	464.8	CaS11G011110	intergenic	-	-
14	230543485	166.3	CaS14G028670	intergenic	Proteasome(map03050);Epstein-Barr virus infection(map05169)	26S proteasome regulatory subunit N1(ko:K03028)
11	91930294	464.8	CaS11G011110	intergenic	-	-
1	79445613	463.5	CaS01G012660	intergenic	-	-
14	230542345	158	CaS14G028670	intergenic	Proteasome(map03050);Epstein-Barr virus infection(map05169)	26S proteasome regulatory subunit N1(ko:K03028)
1	79445617	463.5	CaS01G012660	intergenic	-	-
14	230542357	158	CaS14G028670	intergenic	Proteasome(map03050);Epstein-Barr virus infection(map05169)	26S proteasome regulatory subunit N1(ko:K03028)
1	79445627	463.5	CaS01G012660	intergenic	-	-
14	230557450	157.3	CaS14G028670	intergenic	Proteasome(map03050);Epstein-Barr virus infection(map05169)	26S proteasome regulatory subunit N1(ko:K03028)
1	239316908	462.9	CaS01G030620	intergenic	-	-
1	239316908	462.9	CaS01G030630	intergenic	-	-
14	230557456	157.2	CaS14G028670	intergenic	Proteasome(map03050);Epstein-Barr virus infection(map05169)	26S proteasome regulatory subunit N1(ko:K03028)
14	230557468	157.2	CaS14G028670	intergenic	Proteasome(map03050);Epstein-Barr virus infection(map05169)	26S proteasome regulatory subunit N1(ko:K03028)
14	230557436	154.6	CaS14G028670	intergenic	Proteasome(map03050);Epstein-Barr virus infection(map05169)	26S proteasome regulatory subunit N1(ko:K03028)
2	12956344	462.1	CaS02G001810	intergenic	-	-
2	117967360	461.5	CaS02G014460	intergenic	-	-
2	117967360	461.5	CaS02G014470	intergenic	-	-
1	239316932	460.2	CaS01G030620	intergenic	-	-
1	239316932	460.2	CaS01G030630	intergenic	-	-
14	230557445	154.6	CaS14G028670	intergenic	Proteasome(map03050);Epstein-Barr virus infection(map05169)	26S proteasome regulatory subunit N1(ko:K03028)
14	230555469	154.3	CaS14G028670	intergenic	Proteasome(map03050);Epstein-Barr virus infection(map05169)	26S proteasome regulatory subunit N1(ko:K03028)
14	230542347	148.1	CaS14G028670	intergenic	Proteasome(map03050);Epstein-Barr virus infection(map05169)	26S proteasome regulatory subunit N1(ko:K03028)
1	202383957	145.5	CaS01G025150	intergenic	Proteasome(map03050);Epstein-Barr virus infection(map05169)	26S proteasome regulatory subunit N1(ko:K03028)
1	79448480	458.3	CaS01G012660	intergenic	-	-
14	230557411	145.1	CaS14G028670	intergenic	Proteasome(map03050);Epstein-Barr virus infection(map05169)	26S proteasome regulatory subunit N1(ko:K03028)
14	230555473	144.1	CaS14G028670	intergenic	Proteasome(map03050);Epstein-Barr virus infection(map05169)	26S proteasome regulatory subunit N1(ko:K03028)
2	12951612	458.3	CaS02G001810	intergenic	-	-
9	156736828	457.9	CaS09G022400	intergenic	-	-
9	156736828	457.9	NONE	intergenic	-	-
14	230555484	144.1	CaS14G028670	intergenic	Proteasome(map03050);Epstein-Barr virus infection(map05169)	26S proteasome regulatory subunit N1(ko:K03028)
2	12956362	457.6	CaS02G001810	intergenic	-	-
7	40396728	457.6	CaS07G006580	intergenic	-	-
7	40396728	457.6	CaS07G006590	intergenic	-	-
7	40396750	457.6	CaS07G006580	intergenic	-	-
7	40396750	457.6	CaS07G006590	intergenic	-	-
9	157193287	457.3	CaS09G022400	intergenic	-	-
9	157193287	457.3	NONE	intergenic	-	-
9	157193307	457.3	CaS09G022400	intergenic	-	-
9	157193307	457.3	NONE	intergenic	-	-
9	157193329	457.2	CaS09G022400	intergenic	-	-
9	157193329	457.2	NONE	intergenic	-	-
9	157905458	456.8	CaS09G022400	intergenic	-	-
9	157905458	456.8	NONE	intergenic	-	-
1	199611975	456.7	CaS01G024950	intronic	-	-
12	193215001	456.4	CaS12G020420	intergenic	-	-
14	230542318	142.1	CaS14G028670	intergenic	Proteasome(map03050);Epstein-Barr virus infection(map05169)	26S proteasome regulatory subunit N1(ko:K03028)
12	193215004	456.4	CaS12G020420	intergenic	-	-
14	230542322	142.1	CaS14G028670	intergenic	Proteasome(map03050);Epstein-Barr virus infection(map05169)	26S proteasome regulatory subunit N1(ko:K03028)
1	239318188	456.2	CaS01G030620	intergenic	-	-
1	239318188	456.2	CaS01G030630	intergenic	-	-
1	202383963	139.7	CaS01G025150	intergenic	Proteasome(map03050);Epstein-Barr virus infection(map05169)	26S proteasome regulatory subunit N1(ko:K03028)
15	31147332	455	CaS15G004850	intergenic	-	-
1	202383966	139.7	CaS01G025150	intergenic	Proteasome(map03050);Epstein-Barr virus infection(map05169)	26S proteasome regulatory subunit N1(ko:K03028)
15	31147345	455	CaS15G004850	intergenic	-	-
14	230555495	137.2	CaS14G028670	intergenic	Proteasome(map03050);Epstein-Barr virus infection(map05169)	26S proteasome regulatory subunit N1(ko:K03028)
15	31147694	455	CaS15G004850	intergenic	-	-
1	79445661	454.5	CaS01G012660	intergenic	-	-
14	230555505	133.5	CaS14G028670	intergenic	Proteasome(map03050);Epstein-Barr virus infection(map05169)	26S proteasome regulatory subunit N1(ko:K03028)
1	79445669	454.5	CaS01G012660	intergenic	-	-
14	230555508	133.5	CaS14G028670	intergenic	Proteasome(map03050);Epstein-Barr virus infection(map05169)	26S proteasome regulatory subunit N1(ko:K03028)
14	230542315	130.6	CaS14G028670	intergenic	Proteasome(map03050);Epstein-Barr virus infection(map05169)	26S proteasome regulatory subunit N1(ko:K03028)
14	230557404	128.2	CaS14G028670	intergenic	Proteasome(map03050);Epstein-Barr virus infection(map05169)	26S proteasome regulatory subunit N1(ko:K03028)
9	158043283	452.2	CaS09G022400	intergenic	-	-
9	158043283	452.2	NONE	intergenic	-	-
9	157898351	451.9	CaS09G022400	intergenic	-	-
9	157898351	451.9	NONE	intergenic	-	-
1	109745323	450.7	CaS01G016240	intergenic	-	-
1	202383882	125.1	CaS01G025150	intergenic	Proteasome(map03050);Epstein-Barr virus infection(map05169)	26S proteasome regulatory subunit N1(ko:K03028)
1	109745336	450.7	CaS01G016240	intergenic	-	-
1	202384084	122.9	CaS01G025150	intergenic	Proteasome(map03050);Epstein-Barr virus infection(map05169)	26S proteasome regulatory subunit N1(ko:K03028)
9	157905446	450.4	CaS09G022400	intergenic	-	-
9	157905446	450.4	NONE	intergenic	-	-
1	202383969	122.4	CaS01G025150	intergenic	Proteasome(map03050);Epstein-Barr virus infection(map05169)	26S proteasome regulatory subunit N1(ko:K03028)
15	31148539	449.8	CaS15G004850	intergenic	-	-
14	230542312	121.9	CaS14G028670	intergenic	Proteasome(map03050);Epstein-Barr virus infection(map05169)	26S proteasome regulatory subunit N1(ko:K03028)
15	31148550	449.8	CaS15G004850	intergenic	-	-
1	202384014	120.8	CaS01G025150	intergenic	Proteasome(map03050);Epstein-Barr virus infection(map05169)	26S proteasome regulatory subunit N1(ko:K03028)
1	202384017	120.8	CaS01G025150	intergenic	Proteasome(map03050);Epstein-Barr virus infection(map05169)	26S proteasome regulatory subunit N1(ko:K03028)
1	202384019	120.8	CaS01G025150	intergenic	Proteasome(map03050);Epstein-Barr virus infection(map05169)	26S proteasome regulatory subunit N1(ko:K03028)
15	31147321	449	CaS15G004850	intergenic	-	-
8	7400855	448.9	CaS08G000930	intergenic	-	-
8	7400855	448.9	CaS08G000940	intergenic	-	-
8	7400861	448.9	CaS08G000930	intergenic	-	-
8	7400861	448.9	CaS08G000940	intergenic	-	-
5	165966238	448.4	CaS05G024200	intergenic	-	-
1	202384030	120.8	CaS01G025150	intergenic	Proteasome(map03050);Epstein-Barr virus infection(map05169)	26S proteasome regulatory subunit N1(ko:K03028)
1	202383972	120.6	CaS01G025150	intergenic	Proteasome(map03050);Epstein-Barr virus infection(map05169)	26S proteasome regulatory subunit N1(ko:K03028)
1	202383879	119.9	CaS01G025150	intergenic	Proteasome(map03050);Epstein-Barr virus infection(map05169)	26S proteasome regulatory subunit N1(ko:K03028)
5	165965931	447.9	CaS05G024200	intergenic	-	-
1	202383943	119.6	CaS01G025150	intergenic	Proteasome(map03050);Epstein-Barr virus infection(map05169)	26S proteasome regulatory subunit N1(ko:K03028)
9	156753088	447.3	CaS09G022400	intergenic	-	-
9	156753088	447.3	NONE	intergenic	-	-
5	183295928	447.1	CaS05G024970	intergenic	-	-
5	183295928	447.1	CaS05G024980	intergenic	-	-
1	202383954	119.6	CaS01G025150	intergenic	Proteasome(map03050);Epstein-Barr virus infection(map05169)	26S proteasome regulatory subunit N1(ko:K03028)
1	202383916	119.4	CaS01G025150	intergenic	Proteasome(map03050);Epstein-Barr virus infection(map05169)	26S proteasome regulatory subunit N1(ko:K03028)
9	158054862	446.3	CaS09G022400	intergenic	-	-
9	158054862	446.3	NONE	intergenic	-	-
4	94784737	445.7	CaS04G009250	intergenic	-	-
4	94784737	445.7	CaS04G009260	intergenic	-	-
6	230910580	445.5	CaS06G030590	intergenic	-	-
11	72597200	133.2	CaS11G008210	intergenic	Proteasome(map03050);Epstein-Barr virus infection(map05169)	26S proteasome regulatory subunit N12(ko:K03031)
11	72597209	133.2	CaS11G008210	intergenic	Proteasome(map03050);Epstein-Barr virus infection(map05169)	26S proteasome regulatory subunit N12(ko:K03031)
15	31147738	445.5	CaS15G004850	intergenic	-	-
6	230910610	445.4	CaS06G030590	intergenic	-	-
11	72597259	133.1	CaS11G008210	intergenic	Proteasome(map03050);Epstein-Barr virus infection(map05169)	26S proteasome regulatory subunit N12(ko:K03031)
6	230910627	445.4	CaS06G030590	intergenic	-	-
11	73645271	132.9	CaS11G008430	intergenic	Proteasome(map03050);Epstein-Barr virus infection(map05169)	26S proteasome regulatory subunit N12(ko:K03031)
1	79448482	444.3	CaS01G012660	intergenic	-	-
11	73644618	125.4	CaS11G008430	intergenic	Proteasome(map03050);Epstein-Barr virus infection(map05169)	26S proteasome regulatory subunit N12(ko:K03031)
4	13248938	444	CaS04G000960	intergenic	-	-
4	13248938	444	CaS04G000970	intergenic	-	-
9	158060905	443.8	CaS09G022400	intergenic	-	-
9	158060905	443.8	NONE	intergenic	-	-
11	73630227	124.9	CaS11G008430	intergenic	Proteasome(map03050);Epstein-Barr virus infection(map05169)	26S proteasome regulatory subunit N12(ko:K03031)
11	72597173	119.6	CaS11G008210	intergenic	Proteasome(map03050);Epstein-Barr virus infection(map05169)	26S proteasome regulatory subunit N12(ko:K03031)
3	34742587	442.5	CaS03G004410	intergenic	-	-
3	34742587	442.5	CaS03G004420	intergenic	-	-
1	199611966	441.9	CaS01G024950	intronic	-	-
11	72597177	119.6	CaS11G008210	intergenic	Proteasome(map03050);Epstein-Barr virus infection(map05169)	26S proteasome regulatory subunit N12(ko:K03031)
1	154439266	441.7	NONE	intergenic	-	-
9	156778247	441.6	CaS09G022400	intergenic	-	-
9	156778247	441.6	NONE	intergenic	-	-
11	72597264	118.9	CaS11G008210	intergenic	Proteasome(map03050);Epstein-Barr virus infection(map05169)	26S proteasome regulatory subunit N12(ko:K03031)
11	72597163	116.9	CaS11G008210	intergenic	Proteasome(map03050);Epstein-Barr virus infection(map05169)	26S proteasome regulatory subunit N12(ko:K03031)
14	194241337	168.5	CaS14G025820	intergenic	Proteasome(map03050);Epstein-Barr virus infection(map05169)	26S proteasome regulatory subunit N2(ko:K03032)
14	194241344	168.5	CaS14G025820	intergenic	Proteasome(map03050);Epstein-Barr virus infection(map05169)	26S proteasome regulatory subunit N2(ko:K03032)
14	194238710	152.3	CaS14G025820	intergenic	Proteasome(map03050);Epstein-Barr virus infection(map05169)	26S proteasome regulatory subunit N2(ko:K03032)
14	194241360	150.2	CaS14G025820	intergenic	Proteasome(map03050);Epstein-Barr virus infection(map05169)	26S proteasome regulatory subunit N2(ko:K03032)
3	34741843	440.5	CaS03G004410	intergenic	-	-
3	34741843	440.5	CaS03G004420	intergenic	-	-
1	239318327	440	CaS01G030620	intergenic	-	-
1	239318327	440	CaS01G030630	intergenic	-	-
14	194238699	148.9	CaS14G025820	intergenic	Proteasome(map03050);Epstein-Barr virus infection(map05169)	26S proteasome regulatory subunit N2(ko:K03032)
2	12956354	440	CaS02G001810	intergenic	-	-
14	194238708	148.9	CaS14G025820	intergenic	Proteasome(map03050);Epstein-Barr virus infection(map05169)	26S proteasome regulatory subunit N2(ko:K03032)
2	12956356	440	CaS02G001810	intergenic	-	-
1	239318335	438.4	CaS01G030620	intergenic	-	-
1	239318335	438.4	CaS01G030630	intergenic	-	-
8	7400935	438.4	CaS08G000930	intergenic	-	-
8	7400935	438.4	CaS08G000940	intergenic	-	-
8	7400965	438.4	CaS08G000930	intergenic	-	-
8	7400965	438.4	CaS08G000940	intergenic	-	-
12	193215021	438.1	CaS12G020420	intergenic	-	-
14	194241266	146.1	CaS14G025820	intergenic	Proteasome(map03050);Epstein-Barr virus infection(map05169)	26S proteasome regulatory subunit N2(ko:K03032)
4	94785518	437.8	CaS04G009250	intergenic	-	-
4	94785518	437.8	CaS04G009260	intergenic	-	-
14	194241309	146	CaS14G025820	intergenic	Proteasome(map03050);Epstein-Barr virus infection(map05169)	26S proteasome regulatory subunit N2(ko:K03032)
14	194238591	144.1	CaS14G025820	intergenic	Proteasome(map03050);Epstein-Barr virus infection(map05169)	26S proteasome regulatory subunit N2(ko:K03032)
14	194622695	140.4	CaS14G025820	intergenic	Proteasome(map03050);Epstein-Barr virus infection(map05169)	26S proteasome regulatory subunit N2(ko:K03032)
14	194238620	136.8	CaS14G025820	intergenic	Proteasome(map03050);Epstein-Barr virus infection(map05169)	26S proteasome regulatory subunit N2(ko:K03032)
8	7401053	437.4	CaS08G000930	intergenic	-	-
8	7401053	437.4	CaS08G000940	intergenic	-	-
5	183295897	436.9	CaS05G024970	intergenic	-	-
5	183295897	436.9	CaS05G024980	intergenic	-	-
14	194224866	135.3	CaS14G025820	intergenic	Proteasome(map03050);Epstein-Barr virus infection(map05169)	26S proteasome regulatory subunit N2(ko:K03032)
14	194622725	135.3	CaS14G025820	intergenic	Proteasome(map03050);Epstein-Barr virus infection(map05169)	26S proteasome regulatory subunit N2(ko:K03032)
14	194622655	135.2	CaS14G025820	intergenic	Proteasome(map03050);Epstein-Barr virus infection(map05169)	26S proteasome regulatory subunit N2(ko:K03032)
11	91930478	436.1	CaS11G011110	intergenic	-	-
14	194622668	135.2	CaS14G025820	intergenic	Proteasome(map03050);Epstein-Barr virus infection(map05169)	26S proteasome regulatory subunit N2(ko:K03032)
11	91930299	435.8	CaS11G011110	intergenic	-	-
14	194625766	132.6	CaS14G025820	intergenic	Proteasome(map03050);Epstein-Barr virus infection(map05169)	26S proteasome regulatory subunit N2(ko:K03032)
11	91930303	435.8	CaS11G011110	intergenic	-	-
14	194224868	130.5	CaS14G025820	intergenic	Proteasome(map03050);Epstein-Barr virus infection(map05169)	26S proteasome regulatory subunit N2(ko:K03032)
11	91930308	435.8	CaS11G011110	intergenic	-	-
14	194622778	130	CaS14G025820	intergenic	Proteasome(map03050);Epstein-Barr virus infection(map05169)	26S proteasome regulatory subunit N2(ko:K03032)
11	91890241	435.4	CaS11G011110	intergenic	-	-
6	230910541	435.2	CaS06G030590	intergenic	-	-
14	194625098	128.3	CaS14G025820	intergenic	Proteasome(map03050);Epstein-Barr virus infection(map05169)	26S proteasome regulatory subunit N2(ko:K03032)
6	230910555	435.2	CaS06G030590	intergenic	-	-
14	194625358	126.2	CaS14G025820	intergenic	Proteasome(map03050);Epstein-Barr virus infection(map05169)	26S proteasome regulatory subunit N2(ko:K03032)
9	158043241	435.1	CaS09G022400	intergenic	-	-
9	158043241	435.1	NONE	intergenic	-	-
9	158043245	435.1	CaS09G022400	intergenic	-	-
9	158043245	435.1	NONE	intergenic	-	-
1	239317326	434.5	CaS01G030620	intergenic	-	-
1	239317326	434.5	CaS01G030630	intergenic	-	-
9	157193278	434.4	CaS09G022400	intergenic	-	-
9	157193278	434.4	NONE	intergenic	-	-
14	211718818	434.4	CaS14G027370	intergenic	-	-
14	194625369	126.2	CaS14G025820	intergenic	Proteasome(map03050);Epstein-Barr virus infection(map05169)	26S proteasome regulatory subunit N2(ko:K03032)
1	109698606	434.2	CaS01G016240	intergenic	-	-
14	194625378	126.2	CaS14G025820	intergenic	Proteasome(map03050);Epstein-Barr virus infection(map05169)	26S proteasome regulatory subunit N2(ko:K03032)
1	109698610	434.2	CaS01G016240	intergenic	-	-
14	194236834	125	CaS14G025820	intergenic	Proteasome(map03050);Epstein-Barr virus infection(map05169)	26S proteasome regulatory subunit N2(ko:K03032)
1	109698635	434.2	CaS01G016240	intergenic	-	-
14	194238578	123.1	CaS14G025820	intergenic	Proteasome(map03050);Epstein-Barr virus infection(map05169)	26S proteasome regulatory subunit N2(ko:K03032)
4	94769392	434.1	CaS04G009250	intergenic	-	-
4	94769392	434.1	CaS04G009260	intergenic	-	-
4	94769407	434.1	CaS04G009250	intergenic	-	-
4	94769407	434.1	CaS04G009260	intergenic	-	-
1	239317907	434	CaS01G030620	intergenic	-	-
1	239317907	434	CaS01G030630	intergenic	-	-
13	155070696	433.7	CaS13G018090	intergenic	-	-
14	194627566	122.9	CaS14G025820	intergenic	Proteasome(map03050);Epstein-Barr virus infection(map05169)	26S proteasome regulatory subunit N2(ko:K03032)
13	155070716	433.7	CaS13G018090	intergenic	-	-
14	194224882	122.4	CaS14G025820	intergenic	Proteasome(map03050);Epstein-Barr virus infection(map05169)	26S proteasome regulatory subunit N2(ko:K03032)
1	259622723	433.3	CaS01G034160	intergenic	-	-
14	194224902	122.4	CaS14G025820	intergenic	Proteasome(map03050);Epstein-Barr virus infection(map05169)	26S proteasome regulatory subunit N2(ko:K03032)
1	239317339	433.1	CaS01G030620	intergenic	-	-
1	239317339	433.1	CaS01G030630	intergenic	-	-
1	239317243	433	CaS01G030620	intergenic	-	-
1	239317243	433	CaS01G030630	intergenic	-	-
1	239317261	433	CaS01G030620	intergenic	-	-
1	239317261	433	CaS01G030630	intergenic	-	-
1	79448470	432.9	CaS01G012660	intergenic	-	-
14	194265446	122.2	CaS14G025820	intergenic	Proteasome(map03050);Epstein-Barr virus infection(map05169)	26S proteasome regulatory subunit N2(ko:K03032)
4	94768676	432.9	CaS04G009250	intergenic	-	-
4	94768676	432.9	CaS04G009260	intergenic	-	-
14	194890940	121.4	CaS14G025820	intergenic	Proteasome(map03050);Epstein-Barr virus infection(map05169)	26S proteasome regulatory subunit N2(ko:K03032)
11	91906773	432.6	CaS11G011110	intergenic	-	-
13	155070743	432.3	CaS13G018090	intergenic	-	-
14	194262183	119.9	CaS14G025820	intergenic	Proteasome(map03050);Epstein-Barr virus infection(map05169)	26S proteasome regulatory subunit N2(ko:K03032)
5	165966285	432.2	CaS05G024200	intergenic	-	-
14	194224841	119.6	CaS14G025820	intergenic	Proteasome(map03050);Epstein-Barr virus infection(map05169)	26S proteasome regulatory subunit N2(ko:K03032)
5	165966299	432.2	CaS05G024200	intergenic	-	-
14	194236886	118.5	CaS14G025820	intergenic	Proteasome(map03050);Epstein-Barr virus infection(map05169)	26S proteasome regulatory subunit N2(ko:K03032)
5	165966303	432.2	CaS05G024200	intergenic	-	-
14	194238652	117.9	CaS14G025820	intergenic	Proteasome(map03050);Epstein-Barr virus infection(map05169)	26S proteasome regulatory subunit N2(ko:K03032)
5	165966307	432.2	CaS05G024200	intergenic	-	-
14	194627575	117.8	CaS14G025820	intergenic	Proteasome(map03050);Epstein-Barr virus infection(map05169)	26S proteasome regulatory subunit N2(ko:K03032)
5	165966316	432.2	CaS05G024200	intergenic	-	-
10	1772476	185.4	CaS10G000170	intergenic	Lipopolysaccharide biosynthesis(map00540);Metabolic pathways (map01100)	2-dehydro-3-deoxyphosphooctonate aldolase (KDO 8-P synthase)(ko:K01627,EC:2.5.1.55)
5	165966321	432.2	CaS05G024200	intergenic	-	-
10	1772494	181.7	CaS10G000170	intergenic	Lipopolysaccharide biosynthesis(map00540);Metabolic pathways (map01100)	2-dehydro-3-deoxyphosphooctonate aldolase (KDO 8-P synthase)(ko:K01627,EC:2.5.1.55)
1	79447604	431.8	CaS01G012660	intergenic	-	-
10	1772480	172.1	CaS10G000170	intergenic	Lipopolysaccharide biosynthesis(map00540);Metabolic pathways (map01100)	2-dehydro-3-deoxyphosphooctonate aldolase (KDO 8-P synthase)(ko:K01627,EC:2.5.1.55)
1	79447624	431.8	CaS01G012660	intergenic	-	-
10	1772496	172.1	CaS10G000170	intergenic	Lipopolysaccharide biosynthesis(map00540);Metabolic pathways (map01100)	2-dehydro-3-deoxyphosphooctonate aldolase (KDO 8-P synthase)(ko:K01627,EC:2.5.1.55)
1	79447640	431.8	CaS01G012660	intergenic	-	-
10	1772503	172.1	CaS10G000170	intergenic	Lipopolysaccharide biosynthesis(map00540);Metabolic pathways (map01100)	2-dehydro-3-deoxyphosphooctonate aldolase (KDO 8-P synthase)(ko:K01627,EC:2.5.1.55)
5	183295929	431.7	CaS05G024970	intergenic	-	-
5	183295929	431.7	CaS05G024980	intergenic	-	-
5	183295939	431.7	CaS05G024970	intergenic	-	-
5	183295939	431.7	CaS05G024980	intergenic	-	-
1	79447418	431.6	CaS01G012660	intergenic	-	-
10	1772514	172.1	CaS10G000170	intergenic	Lipopolysaccharide biosynthesis(map00540);Metabolic pathways (map01100)	2-dehydro-3-deoxyphosphooctonate aldolase (KDO 8-P synthase)(ko:K01627,EC:2.5.1.55)
1	79447445	431.6	CaS01G012660	intergenic	-	-
10	1763653	171.9	CaS10G000170	intergenic	Lipopolysaccharide biosynthesis(map00540);Metabolic pathways (map01100)	2-dehydro-3-deoxyphosphooctonate aldolase (KDO 8-P synthase)(ko:K01627,EC:2.5.1.55)
13	256720868	431.5	CaS13G033160	intergenic	-	-
13	256720868	431.5	CaS13G033170	intergenic	-	-
10	1772454	166.4	CaS10G000170	intergenic	Lipopolysaccharide biosynthesis(map00540);Metabolic pathways (map01100)	2-dehydro-3-deoxyphosphooctonate aldolase (KDO 8-P synthase)(ko:K01627,EC:2.5.1.55)
15	31147540	431.2	CaS15G004850	intergenic	-	-
7	40396333	431	CaS07G006580	intergenic	-	-
7	40396333	431	CaS07G006590	intergenic	-	-
10	1761107	162.8	CaS10G000170	intergenic	Lipopolysaccharide biosynthesis(map00540);Metabolic pathways (map01100)	2-dehydro-3-deoxyphosphooctonate aldolase (KDO 8-P synthase)(ko:K01627,EC:2.5.1.55)
10	1761118	162.8	CaS10G000170	intergenic	Lipopolysaccharide biosynthesis(map00540);Metabolic pathways (map01100)	2-dehydro-3-deoxyphosphooctonate aldolase (KDO 8-P synthase)(ko:K01627,EC:2.5.1.55)
9	158054872	430.7	CaS09G022400	intergenic	-	-
9	158054872	430.7	NONE	intergenic	-	-
10	129782413	430.6	CaS10G019020	intergenic	-	-
10	129782413	430.6	CaS10G019030	intergenic	-	-
9	156753092	430.1	CaS09G022400	intergenic	-	-
9	156753092	430.1	NONE	intergenic	-	-
5	183296589	430	CaS05G024970	intergenic	-	-
5	183296589	430	CaS05G024980	intergenic	-	-
13	155066609	429.6	CaS13G018090	intergenic	-	-
10	1761135	162.8	CaS10G000170	intergenic	Lipopolysaccharide biosynthesis(map00540);Metabolic pathways (map01100)	2-dehydro-3-deoxyphosphooctonate aldolase (KDO 8-P synthase)(ko:K01627,EC:2.5.1.55)
13	155066618	429.6	CaS13G018090	intergenic	-	-
10	1772518	162.6	CaS10G000170	intergenic	Lipopolysaccharide biosynthesis(map00540);Metabolic pathways (map01100)	2-dehydro-3-deoxyphosphooctonate aldolase (KDO 8-P synthase)(ko:K01627,EC:2.5.1.55)
4	94785475	429.5	CaS04G009250	intergenic	-	-
4	94785475	429.5	CaS04G009260	intergenic	-	-
10	1761074	154.6	CaS10G000170	intergenic	Lipopolysaccharide biosynthesis(map00540);Metabolic pathways (map01100)	2-dehydro-3-deoxyphosphooctonate aldolase (KDO 8-P synthase)(ko:K01627,EC:2.5.1.55)
1	154467323	429.4	NONE	intergenic	-	-
13	155066567	429.1	CaS13G018090	intergenic	-	-
10	1763603	154.5	CaS10G000170	intergenic	Lipopolysaccharide biosynthesis(map00540);Metabolic pathways (map01100)	2-dehydro-3-deoxyphosphooctonate aldolase (KDO 8-P synthase)(ko:K01627,EC:2.5.1.55)
13	155066573	429.1	CaS13G018090	intergenic	-	-
10	1761139	150.9	CaS10G000170	intergenic	Lipopolysaccharide biosynthesis(map00540);Metabolic pathways (map01100)	2-dehydro-3-deoxyphosphooctonate aldolase (KDO 8-P synthase)(ko:K01627,EC:2.5.1.55)
13	155066579	429.1	CaS13G018090	intergenic	-	-
10	1761148	150.9	CaS10G000170	intergenic	Lipopolysaccharide biosynthesis(map00540);Metabolic pathways (map01100)	2-dehydro-3-deoxyphosphooctonate aldolase (KDO 8-P synthase)(ko:K01627,EC:2.5.1.55)
1	109697940	428.9	CaS01G016240	intergenic	-	-
10	1761164	150.9	CaS10G000170	intergenic	Lipopolysaccharide biosynthesis(map00540);Metabolic pathways (map01100)	2-dehydro-3-deoxyphosphooctonate aldolase (KDO 8-P synthase)(ko:K01627,EC:2.5.1.55)
10	1761083	146.4	CaS10G000170	intergenic	Lipopolysaccharide biosynthesis(map00540);Metabolic pathways (map01100)	2-dehydro-3-deoxyphosphooctonate aldolase (KDO 8-P synthase)(ko:K01627,EC:2.5.1.55)
2	12952510	428.7	CaS02G001810	intergenic	-	-
9	156753353	428.6	CaS09G022400	intergenic	-	-
9	156753353	428.6	NONE	intergenic	-	-
10	129782349	428.6	CaS10G019020	intergenic	-	-
10	129782349	428.6	CaS10G019030	intergenic	-	-
10	1761206	146.4	CaS10G000170	intergenic	Lipopolysaccharide biosynthesis(map00540);Metabolic pathways (map01100)	2-dehydro-3-deoxyphosphooctonate aldolase (KDO 8-P synthase)(ko:K01627,EC:2.5.1.55)
11	91930462	428.6	CaS11G011110	intergenic	-	-
13	256716471	428.4	CaS13G033160	intergenic	-	-
13	256716471	428.4	CaS13G033170	intergenic	-	-
5	165968468	428.3	CaS05G024200	intergenic	-	-
10	1772532	146	CaS10G000170	intergenic	Lipopolysaccharide biosynthesis(map00540);Metabolic pathways (map01100)	2-dehydro-3-deoxyphosphooctonate aldolase (KDO 8-P synthase)(ko:K01627,EC:2.5.1.55)
1	199611995	428.2	CaS01G024950	intronic	-	-
5	165968519	428.2	CaS05G024200	intergenic	-	-
10	1772560	146	CaS10G000170	intergenic	Lipopolysaccharide biosynthesis(map00540);Metabolic pathways (map01100)	2-dehydro-3-deoxyphosphooctonate aldolase (KDO 8-P synthase)(ko:K01627,EC:2.5.1.55)
5	165968529	428.2	CaS05G024200	intergenic	-	-
10	1772578	146	CaS10G000170	intergenic	Lipopolysaccharide biosynthesis(map00540);Metabolic pathways (map01100)	2-dehydro-3-deoxyphosphooctonate aldolase (KDO 8-P synthase)(ko:K01627,EC:2.5.1.55)
13	256716351	428.2	CaS13G033160	intergenic	-	-
13	256716351	428.2	CaS13G033170	intergenic	-	-
10	1774053	145.2	CaS10G000170	intergenic	Lipopolysaccharide biosynthesis(map00540);Metabolic pathways (map01100)	2-dehydro-3-deoxyphosphooctonate aldolase (KDO 8-P synthase)(ko:K01627,EC:2.5.1.55)
11	91930345	428	CaS11G011110	intergenic	-	-
10	1761189	143.5	CaS10G000170	intergenic	Lipopolysaccharide biosynthesis(map00540);Metabolic pathways (map01100)	2-dehydro-3-deoxyphosphooctonate aldolase (KDO 8-P synthase)(ko:K01627,EC:2.5.1.55)
11	91930358	428	CaS11G011110	intergenic	-	-
10	1774076	137.5	CaS10G000170	intergenic	Lipopolysaccharide biosynthesis(map00540);Metabolic pathways (map01100)	2-dehydro-3-deoxyphosphooctonate aldolase (KDO 8-P synthase)(ko:K01627,EC:2.5.1.55)
11	91930363	428	CaS11G011110	intergenic	-	-
10	1773706	136.4	CaS10G000170	intergenic	Lipopolysaccharide biosynthesis(map00540);Metabolic pathways (map01100)	2-dehydro-3-deoxyphosphooctonate aldolase (KDO 8-P synthase)(ko:K01627,EC:2.5.1.55)
10	1773710	136.4	CaS10G000170	intergenic	Lipopolysaccharide biosynthesis(map00540);Metabolic pathways (map01100)	2-dehydro-3-deoxyphosphooctonate aldolase (KDO 8-P synthase)(ko:K01627,EC:2.5.1.55)
1	79448500	427.9	CaS01G012660	intergenic	-	-
10	1773717	136.4	CaS10G000170	intergenic	Lipopolysaccharide biosynthesis(map00540);Metabolic pathways (map01100)	2-dehydro-3-deoxyphosphooctonate aldolase (KDO 8-P synthase)(ko:K01627,EC:2.5.1.55)
10	1773724	136.4	CaS10G000170	intergenic	Lipopolysaccharide biosynthesis(map00540);Metabolic pathways (map01100)	2-dehydro-3-deoxyphosphooctonate aldolase (KDO 8-P synthase)(ko:K01627,EC:2.5.1.55)
1	154467280	427.9	NONE	intergenic	-	-
9	158043274	427.3	CaS09G022400	intergenic	-	-
9	158043274	427.3	NONE	intergenic	-	-
10	1773736	136.4	CaS10G000170	intergenic	Lipopolysaccharide biosynthesis(map00540);Metabolic pathways (map01100)	2-dehydro-3-deoxyphosphooctonate aldolase (KDO 8-P synthase)(ko:K01627,EC:2.5.1.55)
2	12951147	427.2	CaS02G001810	intergenic	-	-
5	165966216	427.1	CaS05G024200	intergenic	-	-
10	1761173	135.5	CaS10G000170	intergenic	Lipopolysaccharide biosynthesis(map00540);Metabolic pathways (map01100)	2-dehydro-3-deoxyphosphooctonate aldolase (KDO 8-P synthase)(ko:K01627,EC:2.5.1.55)
1	239316644	426.4	CaS01G030620	intergenic	-	-
1	239316644	426.4	CaS01G030630	intergenic	-	-
4	13274609	426.2	CaS04G000960	intergenic	-	-
4	13274609	426.2	CaS04G000970	intergenic	-	-
4	13274619	426.2	CaS04G000960	intergenic	-	-
4	13274619	426.2	CaS04G000970	intergenic	-	-
13	155070656	426	CaS13G018090	intergenic	-	-
10	1774021	130.5	CaS10G000170	intergenic	Lipopolysaccharide biosynthesis(map00540);Metabolic pathways (map01100)	2-dehydro-3-deoxyphosphooctonate aldolase (KDO 8-P synthase)(ko:K01627,EC:2.5.1.55)
1	239317285	425.4	CaS01G030620	intergenic	-	-
1	239317285	425.4	CaS01G030630	intergenic	-	-
1	239317287	425.4	CaS01G030620	intergenic	-	-
1	239317287	425.4	CaS01G030630	intergenic	-	-
4	13274554	425.4	CaS04G000960	intergenic	-	-
4	13274554	425.4	CaS04G000970	intergenic	-	-
4	13274581	425.4	CaS04G000960	intergenic	-	-
4	13274581	425.4	CaS04G000970	intergenic	-	-
10	1773704	129.8	CaS10G000170	intergenic	Lipopolysaccharide biosynthesis(map00540);Metabolic pathways (map01100)	2-dehydro-3-deoxyphosphooctonate aldolase (KDO 8-P synthase)(ko:K01627,EC:2.5.1.55)
10	1773742	127.9	CaS10G000170	intergenic	Lipopolysaccharide biosynthesis(map00540);Metabolic pathways (map01100)	2-dehydro-3-deoxyphosphooctonate aldolase (KDO 8-P synthase)(ko:K01627,EC:2.5.1.55)
10	1773766	127.9	CaS10G000170	intergenic	Lipopolysaccharide biosynthesis(map00540);Metabolic pathways (map01100)	2-dehydro-3-deoxyphosphooctonate aldolase (KDO 8-P synthase)(ko:K01627,EC:2.5.1.55)
10	1773770	127.9	CaS10G000170	intergenic	Lipopolysaccharide biosynthesis(map00540);Metabolic pathways (map01100)	2-dehydro-3-deoxyphosphooctonate aldolase (KDO 8-P synthase)(ko:K01627,EC:2.5.1.55)
10	1773777	117	CaS10G000170	intergenic	Lipopolysaccharide biosynthesis(map00540);Metabolic pathways (map01100)	2-dehydro-3-deoxyphosphooctonate aldolase (KDO 8-P synthase)(ko:K01627,EC:2.5.1.55)
10	1773785	117	CaS10G000170	intergenic	Lipopolysaccharide biosynthesis(map00540);Metabolic pathways (map01100)	2-dehydro-3-deoxyphosphooctonate aldolase (KDO 8-P synthase)(ko:K01627,EC:2.5.1.55)
9	156778389	424.9	CaS09G022400	intergenic	-	-
9	156778389	424.9	NONE	intergenic	-	-
10	1776378	117	CaS10G000170	intergenic	Lipopolysaccharide biosynthesis(map00540);Metabolic pathways (map01100)	2-dehydro-3-deoxyphosphooctonate aldolase (KDO 8-P synthase)(ko:K01627,EC:2.5.1.55)
11	91930615	424.7	CaS11G011110	intergenic	-	-
11	131678936	424.6	CaS11G016540	intergenic	-	-
10	1776518	117	CaS10G000170	intergenic	Lipopolysaccharide biosynthesis(map00540);Metabolic pathways (map01100)	2-dehydro-3-deoxyphosphooctonate aldolase (KDO 8-P synthase)(ko:K01627,EC:2.5.1.55)
1	109707233	424.1	CaS01G016240	intergenic	-	-
10	60854886	132.5	CaS10G010680	intergenic	Valine, leucine and isoleucine degradation(map00280);beta-Alanine metabolism(map00410);Propanoate metabolism(map00640);Metabolic pathways (map01100);Carbon metabolism(map01200)	3-hydroxyisobutyryl-CoA hydrolase(ko:K05605,EC:3.1.2.4)
9	157193341	424	CaS09G022400	intergenic	-	-
9	157193341	424	NONE	intergenic	-	-
9	157990606	423.9	CaS09G022400	intergenic	-	-
9	157990606	423.9	NONE	intergenic	-	-
3	34741805	423.7	CaS03G004410	intergenic	-	-
3	34741805	423.7	CaS03G004420	intergenic	-	-
3	34741807	423.7	CaS03G004410	intergenic	-	-
3	34741807	423.7	CaS03G004420	intergenic	-	-
3	34741816	423.7	CaS03G004410	intergenic	-	-
3	34741816	423.7	CaS03G004420	intergenic	-	-
4	94769414	423.5	CaS04G009250	intergenic	-	-
4	94769414	423.5	CaS04G009260	intergenic	-	-
10	60854902	129.2	CaS10G010680	intergenic	Valine, leucine and isoleucine degradation(map00280);beta-Alanine metabolism(map00410);Propanoate metabolism(map00640);Metabolic pathways (map01100);Carbon metabolism(map01200)	3-hydroxyisobutyryl-CoA hydrolase(ko:K05605,EC:3.1.2.4)
15	31148935	423.5	CaS15G004850	intergenic	-	-
10	60854858	122.8	CaS10G010680	intergenic	Valine, leucine and isoleucine degradation(map00280);beta-Alanine metabolism(map00410);Propanoate metabolism(map00640);Metabolic pathways (map01100);Carbon metabolism(map01200)	3-hydroxyisobutyryl-CoA hydrolase(ko:K05605,EC:3.1.2.4)
15	31148945	423.5	CaS15G004850	intergenic	-	-
2	117947661	423.4	CaS02G014460	intergenic	-	-
2	117947661	423.4	CaS02G014470	intergenic	-	-
8	143587521	148.1	CaS08G019680	intergenic	Fatty acid elongation(map00062);Biosynthesis of secondary metabolites(map01110)	3-ketoacyl-CoA synthase(ko:K15397,EC:2.3.1.199)
1	154439257	423	NONE	intergenic	-	-
6	230913128	422.7	CaS06G030590	intergenic	-	-
8	143587525	148.1	CaS08G019680	intergenic	Fatty acid elongation(map00062);Biosynthesis of secondary metabolites(map01110)	3-ketoacyl-CoA synthase(ko:K15397,EC:2.3.1.199)
13	155066529	422.5	CaS13G018090	intergenic	-	-
8	143587539	148.1	CaS08G019680	intergenic	Fatty acid elongation(map00062);Biosynthesis of secondary metabolites(map01110)	3-ketoacyl-CoA synthase(ko:K15397,EC:2.3.1.199)
13	155066533	422.5	CaS13G018090	intergenic	-	-
8	143587787	140.5	CaS08G019680	intergenic	Fatty acid elongation(map00062);Biosynthesis of secondary metabolites(map01110)	3-ketoacyl-CoA synthase(ko:K15397,EC:2.3.1.199)
13	155066546	422.5	CaS13G018090	intergenic	-	-
8	143587496	137.2	CaS08G019680	intergenic	Fatty acid elongation(map00062);Biosynthesis of secondary metabolites(map01110)	3-ketoacyl-CoA synthase(ko:K15397,EC:2.3.1.199)
14	211718842	422.5	CaS14G027370	intergenic	-	-
8	143587514	137.2	CaS08G019680	intergenic	Fatty acid elongation(map00062);Biosynthesis of secondary metabolites(map01110)	3-ketoacyl-CoA synthase(ko:K15397,EC:2.3.1.199)
9	158002987	422.4	CaS09G022400	intergenic	-	-
9	158002987	422.4	NONE	intergenic	-	-
13	155066522	422.4	CaS13G018090	intergenic	-	-
8	143587549	132.4	CaS08G019680	intergenic	Fatty acid elongation(map00062);Biosynthesis of secondary metabolites(map01110)	3-ketoacyl-CoA synthase(ko:K15397,EC:2.3.1.199)
8	143588204	132	CaS08G019680	intergenic	Fatty acid elongation(map00062);Biosynthesis of secondary metabolites(map01110)	3-ketoacyl-CoA synthase(ko:K15397,EC:2.3.1.199)
15	31147701	422.1	CaS15G004850	intergenic	-	-
8	143588454	126.6	CaS08G019680	intergenic	Fatty acid elongation(map00062);Biosynthesis of secondary metabolites(map01110)	3-ketoacyl-CoA synthase(ko:K15397,EC:2.3.1.199)
15	31147758	422	CaS15G004850	intergenic	-	-
8	143588463	126.6	CaS08G019680	intergenic	Fatty acid elongation(map00062);Biosynthesis of secondary metabolites(map01110)	3-ketoacyl-CoA synthase(ko:K15397,EC:2.3.1.199)
15	31147771	422	CaS15G004850	intergenic	-	-
8	143589046	125.6	CaS08G019680	intergenic	Fatty acid elongation(map00062);Biosynthesis of secondary metabolites(map01110)	3-ketoacyl-CoA synthase(ko:K15397,EC:2.3.1.199)
15	31147795	422	CaS15G004850	intergenic	-	-
9	156753358	421.7	CaS09G022400	intergenic	-	-
9	156753358	421.7	NONE	intergenic	-	-
1	109745270	421.2	CaS01G016240	intergenic	-	-
8	143587562	125.4	CaS08G019680	intergenic	Fatty acid elongation(map00062);Biosynthesis of secondary metabolites(map01110)	3-ketoacyl-CoA synthase(ko:K15397,EC:2.3.1.199)
1	109745284	421.2	CaS01G016240	intergenic	-	-
8	143589013	122.7	CaS08G019680	intergenic	Fatty acid elongation(map00062);Biosynthesis of secondary metabolites(map01110)	3-ketoacyl-CoA synthase(ko:K15397,EC:2.3.1.199)
1	79448457	420.9	CaS01G012660	intergenic	-	-
8	143589035	122.7	CaS08G019680	intergenic	Fatty acid elongation(map00062);Biosynthesis of secondary metabolites(map01110)	3-ketoacyl-CoA synthase(ko:K15397,EC:2.3.1.199)
1	79448461	420.9	CaS01G012660	intergenic	-	-
8	143581467	120.3	CaS08G019680	intergenic	Fatty acid elongation(map00062);Biosynthesis of secondary metabolites(map01110)	3-ketoacyl-CoA synthase(ko:K15397,EC:2.3.1.199)
8	143588480	118.7	CaS08G019680	intergenic	Fatty acid elongation(map00062);Biosynthesis of secondary metabolites(map01110)	3-ketoacyl-CoA synthase(ko:K15397,EC:2.3.1.199)
6	16927131	214.1	CaS06G002560	intergenic	Steroid hormone biosynthesis(map00140)	3-oxo-5-alpha-steroid 4-dehydrogenase 3(ko:K12345,EC:1.3.1.22 1.3.1.94)
6	16927119	204.6	CaS06G002560	intergenic	Steroid hormone biosynthesis(map00140)	3-oxo-5-alpha-steroid 4-dehydrogenase 3(ko:K12345,EC:1.3.1.22 1.3.1.94)
6	16927141	203.9	CaS06G002560	intergenic	Steroid hormone biosynthesis(map00140)	3-oxo-5-alpha-steroid 4-dehydrogenase 3(ko:K12345,EC:1.3.1.22 1.3.1.94)
6	16927208	203.9	CaS06G002560	intergenic	Steroid hormone biosynthesis(map00140)	3-oxo-5-alpha-steroid 4-dehydrogenase 3(ko:K12345,EC:1.3.1.22 1.3.1.94)
6	16914861	194.7	CaS06G002560	intergenic	Steroid hormone biosynthesis(map00140)	3-oxo-5-alpha-steroid 4-dehydrogenase 3(ko:K12345,EC:1.3.1.22 1.3.1.94)
1	259622209	420.3	CaS01G034160	intergenic	-	-
6	16927209	193.7	CaS06G002560	intergenic	Steroid hormone biosynthesis(map00140)	3-oxo-5-alpha-steroid 4-dehydrogenase 3(ko:K12345,EC:1.3.1.22 1.3.1.94)
1	259622211	420.3	CaS01G034160	intergenic	-	-
6	16914812	193.4	CaS06G002560	intergenic	Steroid hormone biosynthesis(map00140)	3-oxo-5-alpha-steroid 4-dehydrogenase 3(ko:K12345,EC:1.3.1.22 1.3.1.94)
6	16899921	189.7	CaS06G002560	intergenic	Steroid hormone biosynthesis(map00140)	3-oxo-5-alpha-steroid 4-dehydrogenase 3(ko:K12345,EC:1.3.1.22 1.3.1.94)
6	16912402	189.4	CaS06G002560	intergenic	Steroid hormone biosynthesis(map00140)	3-oxo-5-alpha-steroid 4-dehydrogenase 3(ko:K12345,EC:1.3.1.22 1.3.1.94)
1	259622278	420.2	CaS01G034160	intergenic	-	-
6	16914831	185.4	CaS06G002560	intergenic	Steroid hormone biosynthesis(map00140)	3-oxo-5-alpha-steroid 4-dehydrogenase 3(ko:K12345,EC:1.3.1.22 1.3.1.94)
6	16894974	180.7	CaS06G002560	intergenic	Steroid hormone biosynthesis(map00140)	3-oxo-5-alpha-steroid 4-dehydrogenase 3(ko:K12345,EC:1.3.1.22 1.3.1.94)
6	16912392	179.5	CaS06G002560	intergenic	Steroid hormone biosynthesis(map00140)	3-oxo-5-alpha-steroid 4-dehydrogenase 3(ko:K12345,EC:1.3.1.22 1.3.1.94)
6	16892270	175.3	CaS06G002560	intergenic	Steroid hormone biosynthesis(map00140)	3-oxo-5-alpha-steroid 4-dehydrogenase 3(ko:K12345,EC:1.3.1.22 1.3.1.94)
6	16899940	173.4	CaS06G002560	intergenic	Steroid hormone biosynthesis(map00140)	3-oxo-5-alpha-steroid 4-dehydrogenase 3(ko:K12345,EC:1.3.1.22 1.3.1.94)
1	79447651	419.9	CaS01G012660	intergenic	-	-
6	16899972	173.4	CaS06G002560	intergenic	Steroid hormone biosynthesis(map00140)	3-oxo-5-alpha-steroid 4-dehydrogenase 3(ko:K12345,EC:1.3.1.22 1.3.1.94)
1	79447672	419.9	CaS01G012660	intergenic	-	-
6	16912382	168.6	CaS06G002560	intergenic	Steroid hormone biosynthesis(map00140)	3-oxo-5-alpha-steroid 4-dehydrogenase 3(ko:K12345,EC:1.3.1.22 1.3.1.94)
1	79447675	419.9	CaS01G012660	intergenic	-	-
6	17743645	168.4	CaS06G002560	intergenic	Steroid hormone biosynthesis(map00140)	3-oxo-5-alpha-steroid 4-dehydrogenase 3(ko:K12345,EC:1.3.1.22 1.3.1.94)
14	211718989	419.9	CaS14G027370	intergenic	-	-
6	17743632	161.6	CaS06G002560	intergenic	Steroid hormone biosynthesis(map00140)	3-oxo-5-alpha-steroid 4-dehydrogenase 3(ko:K12345,EC:1.3.1.22 1.3.1.94)
6	17761127	159	CaS06G002560	intergenic	Steroid hormone biosynthesis(map00140)	3-oxo-5-alpha-steroid 4-dehydrogenase 3(ko:K12345,EC:1.3.1.22 1.3.1.94)
1	154439209	419.6	NONE	intergenic	-	-
6	17743649	158.2	CaS06G002560	intergenic	Steroid hormone biosynthesis(map00140)	3-oxo-5-alpha-steroid 4-dehydrogenase 3(ko:K12345,EC:1.3.1.22 1.3.1.94)
1	154439227	419.6	NONE	intergenic	-	-
6	16892263	156.4	CaS06G002560	intergenic	Steroid hormone biosynthesis(map00140)	3-oxo-5-alpha-steroid 4-dehydrogenase 3(ko:K12345,EC:1.3.1.22 1.3.1.94)
1	154439236	419.6	NONE	intergenic	-	-
6	16908406	155.3	CaS06G002560	intergenic	Steroid hormone biosynthesis(map00140)	3-oxo-5-alpha-steroid 4-dehydrogenase 3(ko:K12345,EC:1.3.1.22 1.3.1.94)
15	31147303	419	CaS15G004850	intergenic	-	-
13	256720704	418	CaS13G033160	intergenic	-	-
13	256720704	418	CaS13G033170	intergenic	-	-
14	211736646	417.9	CaS14G027370	intergenic	-	-
6	16882922	154.1	CaS06G002560	intergenic	Steroid hormone biosynthesis(map00140)	3-oxo-5-alpha-steroid 4-dehydrogenase 3(ko:K12345,EC:1.3.1.22 1.3.1.94)
14	211736653	417.9	CaS14G027370	intergenic	-	-
6	16892211	148.2	CaS06G002560	intergenic	Steroid hormone biosynthesis(map00140)	3-oxo-5-alpha-steroid 4-dehydrogenase 3(ko:K12345,EC:1.3.1.22 1.3.1.94)
1	239315562	417.5	CaS01G030620	intergenic	-	-
1	239315562	417.5	CaS01G030630	intergenic	-	-
1	239315354	417.2	CaS01G030620	intergenic	-	-
1	239315354	417.2	CaS01G030630	intergenic	-	-
6	16892234	148.2	CaS06G002560	intergenic	Steroid hormone biosynthesis(map00140)	3-oxo-5-alpha-steroid 4-dehydrogenase 3(ko:K12345,EC:1.3.1.22 1.3.1.94)
1	154439390	417.1	NONE	intergenic	-	-
6	230910564	417.1	CaS06G030590	intergenic	-	-
6	16882901	145.4	CaS06G002560	intergenic	Steroid hormone biosynthesis(map00140)	3-oxo-5-alpha-steroid 4-dehydrogenase 3(ko:K12345,EC:1.3.1.22 1.3.1.94)
9	158003044	417	CaS09G022400	intergenic	-	-
9	158003044	417	NONE	intergenic	-	-
6	16888331	145.4	CaS06G002560	intergenic	Steroid hormone biosynthesis(map00140)	3-oxo-5-alpha-steroid 4-dehydrogenase 3(ko:K12345,EC:1.3.1.22 1.3.1.94)
15	31148467	416.7	CaS15G004850	intergenic	-	-
6	16888363	145.4	CaS06G002560	intergenic	Steroid hormone biosynthesis(map00140)	3-oxo-5-alpha-steroid 4-dehydrogenase 3(ko:K12345,EC:1.3.1.22 1.3.1.94)
15	31148496	416.7	CaS15G004850	intergenic	-	-
6	17753626	141.4	CaS06G002560	intergenic	Steroid hormone biosynthesis(map00140)	3-oxo-5-alpha-steroid 4-dehydrogenase 3(ko:K12345,EC:1.3.1.22 1.3.1.94)
15	31148506	416.7	CaS15G004850	intergenic	-	-
13	256716335	416.3	CaS13G033160	intergenic	-	-
13	256716335	416.3	CaS13G033170	intergenic	-	-
1	259621897	416	CaS01G034160	intergenic	-	-
6	16882926	140.7	CaS06G002560	intergenic	Steroid hormone biosynthesis(map00140)	3-oxo-5-alpha-steroid 4-dehydrogenase 3(ko:K12345,EC:1.3.1.22 1.3.1.94)
1	259621144	415.3	CaS01G034160	intergenic	-	-
6	16892006	140.4	CaS06G002560	intergenic	Steroid hormone biosynthesis(map00140)	3-oxo-5-alpha-steroid 4-dehydrogenase 3(ko:K12345,EC:1.3.1.22 1.3.1.94)
1	259621153	415.3	CaS01G034160	intergenic	-	-
6	16892097	140.3	CaS06G002560	intergenic	Steroid hormone biosynthesis(map00140)	3-oxo-5-alpha-steroid 4-dehydrogenase 3(ko:K12345,EC:1.3.1.22 1.3.1.94)
6	16892176	140.2	CaS06G002560	intergenic	Steroid hormone biosynthesis(map00140)	3-oxo-5-alpha-steroid 4-dehydrogenase 3(ko:K12345,EC:1.3.1.22 1.3.1.94)
15	31147358	415.3	CaS15G004850	intergenic	-	-
13	256725541	415	CaS13G033160	intergenic	-	-
13	256725541	415	CaS13G033170	intergenic	-	-
9	158004470	414.9	CaS09G022400	intergenic	-	-
9	158004470	414.9	NONE	intergenic	-	-
6	16888297	137.9	CaS06G002560	intergenic	Steroid hormone biosynthesis(map00140)	3-oxo-5-alpha-steroid 4-dehydrogenase 3(ko:K12345,EC:1.3.1.22 1.3.1.94)
15	31148911	414.7	CaS15G004850	intergenic	-	-
6	16900043	137	CaS06G002560	intergenic	Steroid hormone biosynthesis(map00140)	3-oxo-5-alpha-steroid 4-dehydrogenase 3(ko:K12345,EC:1.3.1.22 1.3.1.94)
8	171670231	414.2	CaS08G023580	intergenic	-	-
6	16882788	136.7	CaS06G002560	intergenic	Steroid hormone biosynthesis(map00140)	3-oxo-5-alpha-steroid 4-dehydrogenase 3(ko:K12345,EC:1.3.1.22 1.3.1.94)
8	171670241	414.2	CaS08G023580	intergenic	-	-
1	79448503	413.9	CaS01G012660	intergenic	-	-
6	16882786	135.9	CaS06G002560	intergenic	Steroid hormone biosynthesis(map00140)	3-oxo-5-alpha-steroid 4-dehydrogenase 3(ko:K12345,EC:1.3.1.22 1.3.1.94)
1	79448506	413.9	CaS01G012660	intergenic	-	-
6	17753620	135.7	CaS06G002560	intergenic	Steroid hormone biosynthesis(map00140)	3-oxo-5-alpha-steroid 4-dehydrogenase 3(ko:K12345,EC:1.3.1.22 1.3.1.94)
2	117967596	413.3	CaS02G014460	intergenic	-	-
2	117967596	413.3	CaS02G014470	intergenic	-	-
1	109697955	413	CaS01G016240	intergenic	-	-
6	16882737	135.2	CaS06G002560	intergenic	Steroid hormone biosynthesis(map00140)	3-oxo-5-alpha-steroid 4-dehydrogenase 3(ko:K12345,EC:1.3.1.22 1.3.1.94)
4	94785535	412.9	CaS04G009250	intergenic	-	-
4	94785535	412.9	CaS04G009260	intergenic	-	-
6	16888382	135.2	CaS06G002560	intergenic	Steroid hormone biosynthesis(map00140)	3-oxo-5-alpha-steroid 4-dehydrogenase 3(ko:K12345,EC:1.3.1.22 1.3.1.94)
11	91930630	412.7	CaS11G011110	intergenic	-	-
6	16885691	134.1	CaS06G002560	intergenic	Steroid hormone biosynthesis(map00140)	3-oxo-5-alpha-steroid 4-dehydrogenase 3(ko:K12345,EC:1.3.1.22 1.3.1.94)
11	91930641	412.7	CaS11G011110	intergenic	-	-
6	16885715	134.1	CaS06G002560	intergenic	Steroid hormone biosynthesis(map00140)	3-oxo-5-alpha-steroid 4-dehydrogenase 3(ko:K12345,EC:1.3.1.22 1.3.1.94)
11	91930648	412.7	CaS11G011110	intergenic	-	-
6	17781923	133.4	CaS06G002560	intergenic	Steroid hormone biosynthesis(map00140)	3-oxo-5-alpha-steroid 4-dehydrogenase 3(ko:K12345,EC:1.3.1.22 1.3.1.94)
11	91930659	412.7	CaS11G011110	intergenic	-	-
12	193215059	412.6	CaS12G020420	intergenic	-	-
6	16892046	132	CaS06G002560	intergenic	Steroid hormone biosynthesis(map00140)	3-oxo-5-alpha-steroid 4-dehydrogenase 3(ko:K12345,EC:1.3.1.22 1.3.1.94)
2	117966188	412.1	CaS02G014460	intergenic	-	-
2	117966188	412.1	CaS02G014470	intergenic	-	-
10	129782456	412	CaS10G019020	intergenic	-	-
10	129782456	412	CaS10G019030	intergenic	-	-
11	151271896	412	CaS11G019550	intergenic	-	-
11	151271896	412	CaS11G019560	intergenic	-	-
6	16892073	132	CaS06G002560	intergenic	Steroid hormone biosynthesis(map00140)	3-oxo-5-alpha-steroid 4-dehydrogenase 3(ko:K12345,EC:1.3.1.22 1.3.1.94)
6	16892089	132	CaS06G002560	intergenic	Steroid hormone biosynthesis(map00140)	3-oxo-5-alpha-steroid 4-dehydrogenase 3(ko:K12345,EC:1.3.1.22 1.3.1.94)
10	129782422	411.9	CaS10G019020	intergenic	-	-
10	129782422	411.9	CaS10G019030	intergenic	-	-
11	151271907	411.9	CaS11G019550	intergenic	-	-
11	151271907	411.9	CaS11G019560	intergenic	-	-
2	117967346	411.6	CaS02G014460	intergenic	-	-
2	117967346	411.6	CaS02G014470	intergenic	-	-
2	117967352	411.6	CaS02G014460	intergenic	-	-
2	117967352	411.6	CaS02G014470	intergenic	-	-
13	256720327	411.5	CaS13G033160	intergenic	-	-
13	256720327	411.5	CaS13G033170	intergenic	-	-
2	117966194	411.3	CaS02G014460	intergenic	-	-
2	117966194	411.3	CaS02G014470	intergenic	-	-
2	117966211	411.2	CaS02G014460	intergenic	-	-
2	117966211	411.2	CaS02G014470	intergenic	-	-
2	117966229	411.2	CaS02G014460	intergenic	-	-
2	117966229	411.2	CaS02G014470	intergenic	-	-
13	256720360	410.9	CaS13G033160	intergenic	-	-
13	256720360	410.9	CaS13G033170	intergenic	-	-
6	16882802	129.9	CaS06G002560	intergenic	Steroid hormone biosynthesis(map00140)	3-oxo-5-alpha-steroid 4-dehydrogenase 3(ko:K12345,EC:1.3.1.22 1.3.1.94)
15	31147288	410.8	CaS15G004850	intergenic	-	-
6	16882826	129.9	CaS06G002560	intergenic	Steroid hormone biosynthesis(map00140)	3-oxo-5-alpha-steroid 4-dehydrogenase 3(ko:K12345,EC:1.3.1.22 1.3.1.94)
15	31147302	410.8	CaS15G004850	intergenic	-	-
1	259621873	410.5	CaS01G034160	intergenic	-	-
6	16882881	129.9	CaS06G002560	intergenic	Steroid hormone biosynthesis(map00140)	3-oxo-5-alpha-steroid 4-dehydrogenase 3(ko:K12345,EC:1.3.1.22 1.3.1.94)
1	239316647	410	CaS01G030620	intergenic	-	-
1	239316647	410	CaS01G030630	intergenic	-	-
4	94768669	410	CaS04G009250	intergenic	-	-
4	94768669	410	CaS04G009260	intergenic	-	-
1	109737673	409.5	CaS01G016240	intergenic	-	-
6	16888309	129.8	CaS06G002560	intergenic	Steroid hormone biosynthesis(map00140)	3-oxo-5-alpha-steroid 4-dehydrogenase 3(ko:K12345,EC:1.3.1.22 1.3.1.94)
2	117968568	409.5	CaS02G014460	intergenic	-	-
2	117968568	409.5	CaS02G014470	intergenic	-	-
3	34741783	409.5	CaS03G004410	intergenic	-	-
3	34741783	409.5	CaS03G004420	intergenic	-	-
9	156730713	409.5	CaS09G022400	intergenic	-	-
9	156730713	409.5	NONE	intergenic	-	-
2	117967318	409.4	CaS02G014460	intergenic	-	-
2	117967318	409.4	CaS02G014470	intergenic	-	-
2	117967339	409.4	CaS02G014460	intergenic	-	-
2	117967339	409.4	CaS02G014470	intergenic	-	-
1	239317288	409.1	CaS01G030620	intergenic	-	-
1	239317288	409.1	CaS01G030630	intergenic	-	-
1	239317314	409	CaS01G030620	intergenic	-	-
1	239317314	409	CaS01G030630	intergenic	-	-
6	16882770	129.1	CaS06G002560	intergenic	Steroid hormone biosynthesis(map00140)	3-oxo-5-alpha-steroid 4-dehydrogenase 3(ko:K12345,EC:1.3.1.22 1.3.1.94)
6	16882781	129.1	CaS06G002560	intergenic	Steroid hormone biosynthesis(map00140)	3-oxo-5-alpha-steroid 4-dehydrogenase 3(ko:K12345,EC:1.3.1.22 1.3.1.94)
6	17781915	128.3	CaS06G002560	intergenic	Steroid hormone biosynthesis(map00140)	3-oxo-5-alpha-steroid 4-dehydrogenase 3(ko:K12345,EC:1.3.1.22 1.3.1.94)
6	17695605	125.1	CaS06G002560	intergenic	Steroid hormone biosynthesis(map00140)	3-oxo-5-alpha-steroid 4-dehydrogenase 3(ko:K12345,EC:1.3.1.22 1.3.1.94)
6	16882723	122	CaS06G002560	intergenic	Steroid hormone biosynthesis(map00140)	3-oxo-5-alpha-steroid 4-dehydrogenase 3(ko:K12345,EC:1.3.1.22 1.3.1.94)
6	17695587	120.2	CaS06G002560	intergenic	Steroid hormone biosynthesis(map00140)	3-oxo-5-alpha-steroid 4-dehydrogenase 3(ko:K12345,EC:1.3.1.22 1.3.1.94)
6	17784959	118.6	CaS06G002560	intergenic	Steroid hormone biosynthesis(map00140)	3-oxo-5-alpha-steroid 4-dehydrogenase 3(ko:K12345,EC:1.3.1.22 1.3.1.94)
6	17778398	118.3	CaS06G002560	intergenic	Steroid hormone biosynthesis(map00140)	3-oxo-5-alpha-steroid 4-dehydrogenase 3(ko:K12345,EC:1.3.1.22 1.3.1.94)
6	17691945	117.7	CaS06G002560	intergenic	Steroid hormone biosynthesis(map00140)	3-oxo-5-alpha-steroid 4-dehydrogenase 3(ko:K12345,EC:1.3.1.22 1.3.1.94)
11	91890335	408.3	CaS11G011110	intergenic	-	-
9	158003027	408.2	CaS09G022400	intergenic	-	-
9	158003027	408.2	NONE	intergenic	-	-
6	16882841	117.5	CaS06G002560	intergenic	Steroid hormone biosynthesis(map00140)	3-oxo-5-alpha-steroid 4-dehydrogenase 3(ko:K12345,EC:1.3.1.22 1.3.1.94)
11	91890277	408.2	CaS11G011110	intergenic	-	-
6	16879421	117.4	CaS06G002560	intergenic	Steroid hormone biosynthesis(map00140)	3-oxo-5-alpha-steroid 4-dehydrogenase 3(ko:K12345,EC:1.3.1.22 1.3.1.94)
13	92836061	407.8	CaS13G011350	intergenic	-	-
10	120716078	127.1	CaS10G018250	intergenic	Folate biosynthesis(map00790)	4-amino-4-deoxychorismate lyase(ko:K18482,EC:4.1.3.38)
13	92836072	407.8	CaS13G011350	intergenic	-	-
14	211718785	407.7	CaS14G027370	intergenic	-	-
5	237746956	399.5	CaS05G030240	intergenic	Cyanoamino acid metabolism(map00460);Biosynthesis of secondary metabolites(map01110)	4-hydroxyphenylacetaldehyde oxime monooxygenase(ko:K13029,EC:1.14.14.37)
13	155066553	407.6	CaS13G018090	intergenic	-	-
5	237743617	394.1	CaS05G030240	intergenic	Cyanoamino acid metabolism(map00460);Biosynthesis of secondary metabolites(map01110)	4-hydroxyphenylacetaldehyde oxime monooxygenase(ko:K13029,EC:1.14.14.37)
13	155066566	407.6	CaS13G018090	intergenic	-	-
5	237743581	386	CaS05G030240	intergenic	Cyanoamino acid metabolism(map00460);Biosynthesis of secondary metabolites(map01110)	4-hydroxyphenylacetaldehyde oxime monooxygenase(ko:K13029,EC:1.14.14.37)
7	40396352	407	CaS07G006580	intergenic	-	-
7	40396352	407	CaS07G006590	intergenic	-	-
7	40396363	407	CaS07G006580	intergenic	-	-
7	40396363	407	CaS07G006590	intergenic	-	-
1	6791011	406.7	CaS01G000810	intergenic	-	-
1	6791011	406.7	CaS01G000820	intergenic	-	-
1	109707257	406.5	CaS01G016240	intergenic	-	-
5	237743589	386	CaS05G030240	intergenic	Cyanoamino acid metabolism(map00460);Biosynthesis of secondary metabolites(map01110)	4-hydroxyphenylacetaldehyde oxime monooxygenase(ko:K13029,EC:1.14.14.37)
5	183296657	406	CaS05G024970	intergenic	-	-
5	183296657	406	CaS05G024980	intergenic	-	-
15	70908027	405.7	CaS15G009090	intergenic	-	-
15	70908027	405.7	CaS15G009100	intergenic	-	-
3	34741777	405.5	CaS03G004410	intergenic	-	-
3	34741777	405.5	CaS03G004420	intergenic	-	-
12	193215035	405.3	CaS12G020420	intergenic	-	-
5	237743600	386	CaS05G030240	intergenic	Cyanoamino acid metabolism(map00460);Biosynthesis of secondary metabolites(map01110)	4-hydroxyphenylacetaldehyde oxime monooxygenase(ko:K13029,EC:1.14.14.37)
12	193215045	405.3	CaS12G020420	intergenic	-	-
5	237746918	384.3	CaS05G030240	intergenic	Cyanoamino acid metabolism(map00460);Biosynthesis of secondary metabolites(map01110)	4-hydroxyphenylacetaldehyde oxime monooxygenase(ko:K13029,EC:1.14.14.37)
5	237746966	379.8	CaS05G030240	intergenic	Cyanoamino acid metabolism(map00460);Biosynthesis of secondary metabolites(map01110)	4-hydroxyphenylacetaldehyde oxime monooxygenase(ko:K13029,EC:1.14.14.37)
5	237746968	379.8	CaS05G030240	intergenic	Cyanoamino acid metabolism(map00460);Biosynthesis of secondary metabolites(map01110)	4-hydroxyphenylacetaldehyde oxime monooxygenase(ko:K13029,EC:1.14.14.37)
5	183295721	404.8	CaS05G024970	intergenic	-	-
5	183295721	404.8	CaS05G024980	intergenic	-	-
3	34741818	404.5	CaS03G004410	intergenic	-	-
3	34741818	404.5	CaS03G004420	intergenic	-	-
13	157458112	404.3	CaS13G018300	intergenic	-	-
5	237746973	379.8	CaS05G030240	intergenic	Cyanoamino acid metabolism(map00460);Biosynthesis of secondary metabolites(map01110)	4-hydroxyphenylacetaldehyde oxime monooxygenase(ko:K13029,EC:1.14.14.37)
1	109745344	404.1	CaS01G016240	intergenic	-	-
5	237746981	379.8	CaS05G030240	intergenic	Cyanoamino acid metabolism(map00460);Biosynthesis of secondary metabolites(map01110)	4-hydroxyphenylacetaldehyde oxime monooxygenase(ko:K13029,EC:1.14.14.37)
1	109745347	404.1	CaS01G016240	intergenic	-	-
5	237746983	379.8	CaS05G030240	intergenic	Cyanoamino acid metabolism(map00460);Biosynthesis of secondary metabolites(map01110)	4-hydroxyphenylacetaldehyde oxime monooxygenase(ko:K13029,EC:1.14.14.37)
5	165965921	404.1	CaS05G024200	intergenic	-	-
5	237746993	379.8	CaS05G030240	intergenic	Cyanoamino acid metabolism(map00460);Biosynthesis of secondary metabolites(map01110)	4-hydroxyphenylacetaldehyde oxime monooxygenase(ko:K13029,EC:1.14.14.37)
1	109745364	404	CaS01G016240	intergenic	-	-
5	237746934	376	CaS05G030240	intergenic	Cyanoamino acid metabolism(map00460);Biosynthesis of secondary metabolites(map01110)	4-hydroxyphenylacetaldehyde oxime monooxygenase(ko:K13029,EC:1.14.14.37)
12	193214994	403.8	CaS12G020420	intergenic	-	-
5	237743624	370.9	CaS05G030240	intergenic	Cyanoamino acid metabolism(map00460);Biosynthesis of secondary metabolites(map01110)	4-hydroxyphenylacetaldehyde oxime monooxygenase(ko:K13029,EC:1.14.14.37)
5	237743627	370.9	CaS05G030240	intergenic	Cyanoamino acid metabolism(map00460);Biosynthesis of secondary metabolites(map01110)	4-hydroxyphenylacetaldehyde oxime monooxygenase(ko:K13029,EC:1.14.14.37)
14	176785980	403.8	CaS14G024330	intergenic	-	-
6	230913150	403.5	CaS06G030590	intergenic	-	-
5	237746999	366.7	CaS05G030240	intergenic	Cyanoamino acid metabolism(map00460);Biosynthesis of secondary metabolites(map01110)	4-hydroxyphenylacetaldehyde oxime monooxygenase(ko:K13029,EC:1.14.14.37)
6	230913156	403.5	CaS06G030590	intergenic	-	-
5	237747003	366.7	CaS05G030240	intergenic	Cyanoamino acid metabolism(map00460);Biosynthesis of secondary metabolites(map01110)	4-hydroxyphenylacetaldehyde oxime monooxygenase(ko:K13029,EC:1.14.14.37)
8	7364432	403.5	CaS08G000920	intergenic	-	-
8	7364432	403.5	CaS08G000930	intergenic	-	-
1	109707197	403.4	CaS01G016240	intergenic	-	-
5	237747016	366.7	CaS05G030240	intergenic	Cyanoamino acid metabolism(map00460);Biosynthesis of secondary metabolites(map01110)	4-hydroxyphenylacetaldehyde oxime monooxygenase(ko:K13029,EC:1.14.14.37)
1	259621159	403.4	CaS01G034160	intergenic	-	-
5	237747020	366.7	CaS05G030240	intergenic	Cyanoamino acid metabolism(map00460);Biosynthesis of secondary metabolites(map01110)	4-hydroxyphenylacetaldehyde oxime monooxygenase(ko:K13029,EC:1.14.14.37)
4	13232910	403.4	CaS04G000960	intergenic	-	-
4	13232910	403.4	CaS04G000970	intergenic	-	-
5	237746990	358.7	CaS05G030240	intergenic	Cyanoamino acid metabolism(map00460);Biosynthesis of secondary metabolites(map01110)	4-hydroxyphenylacetaldehyde oxime monooxygenase(ko:K13029,EC:1.14.14.37)
1	154438644	403.2	NONE	intergenic	-	-
8	7370878	403	CaS08G000930	upstream	-	-
1	239315583	402.2	CaS01G030620	intergenic	-	-
1	239315583	402.2	CaS01G030630	intergenic	-	-
1	239315589	402.2	CaS01G030620	intergenic	-	-
1	239315589	402.2	CaS01G030630	intergenic	-	-
1	239315603	402.2	CaS01G030620	intergenic	-	-
1	239315603	402.2	CaS01G030630	intergenic	-	-
2	117968622	402.1	CaS02G014460	intergenic	-	-
2	117968622	402.1	CaS02G014470	intergenic	-	-
11	97347288	401.3	CaS11G011860	intergenic	-	-
5	237743576	356.4	CaS05G030240	intergenic	Cyanoamino acid metabolism(map00460);Biosynthesis of secondary metabolites(map01110)	4-hydroxyphenylacetaldehyde oxime monooxygenase(ko:K13029,EC:1.14.14.37)
1	79402510	401.1	CaS01G012660	intergenic	-	-
5	237746924	352.5	CaS05G030240	intergenic	Cyanoamino acid metabolism(map00460);Biosynthesis of secondary metabolites(map01110)	4-hydroxyphenylacetaldehyde oxime monooxygenase(ko:K13029,EC:1.14.14.37)
4	13274626	401.1	CaS04G000960	intergenic	-	-
4	13274626	401.1	CaS04G000970	intergenic	-	-
10	129782358	400.9	CaS10G019020	intergenic	-	-
10	129782358	400.9	CaS10G019030	intergenic	-	-
1	239316618	400.8	CaS01G030620	intergenic	-	-
1	239316618	400.8	CaS01G030630	intergenic	-	-
10	129782402	400.8	CaS10G019020	intergenic	-	-
10	129782402	400.8	CaS10G019030	intergenic	-	-
15	70902644	400.5	CaS15G009090	intergenic	-	-
15	70902644	400.5	CaS15G009100	intergenic	-	-
5	183295882	400.3	CaS05G024970	intergenic	-	-
5	183295882	400.3	CaS05G024980	intergenic	-	-
5	183295885	400.3	CaS05G024970	intergenic	-	-
5	183295885	400.3	CaS05G024980	intergenic	-	-
5	237752886	351.2	CaS05G030240	intergenic	Cyanoamino acid metabolism(map00460);Biosynthesis of secondary metabolites(map01110)	4-hydroxyphenylacetaldehyde oxime monooxygenase(ko:K13029,EC:1.14.14.37)
11	91930460	400	CaS11G011110	intergenic	-	-
5	237747021	340.9	CaS05G030240	intergenic	Cyanoamino acid metabolism(map00460);Biosynthesis of secondary metabolites(map01110)	4-hydroxyphenylacetaldehyde oxime monooxygenase(ko:K13029,EC:1.14.14.37)
15	31147308	399.9	CaS15G004850	intergenic	-	-
5	237752883	332.7	CaS05G030240	intergenic	Cyanoamino acid metabolism(map00460);Biosynthesis of secondary metabolites(map01110)	4-hydroxyphenylacetaldehyde oxime monooxygenase(ko:K13029,EC:1.14.14.37)
11	91924488	399.7	CaS11G011110	intergenic	-	-
5	237746956	399.5	CaS05G030230	intergenic	-	-
5	237747033	316.3	CaS05G030240	intergenic	Cyanoamino acid metabolism(map00460);Biosynthesis of secondary metabolites(map01110)	4-hydroxyphenylacetaldehyde oxime monooxygenase(ko:K13029,EC:1.14.14.37)
5	165957458	399.4	CaS05G024200	intergenic	-	-
5	237747063	316.3	CaS05G030240	intergenic	Cyanoamino acid metabolism(map00460);Biosynthesis of secondary metabolites(map01110)	4-hydroxyphenylacetaldehyde oxime monooxygenase(ko:K13029,EC:1.14.14.37)
5	165957476	399.4	CaS05G024200	intergenic	-	-
5	237743567	307.5	CaS05G030240	intergenic	Cyanoamino acid metabolism(map00460);Biosynthesis of secondary metabolites(map01110)	4-hydroxyphenylacetaldehyde oxime monooxygenase(ko:K13029,EC:1.14.14.37)
5	183295737	399.4	CaS05G024970	intergenic	-	-
5	183295737	399.4	CaS05G024980	intergenic	-	-
13	155066508	399.4	CaS13G018090	intergenic	-	-
5	237743568	288.3	CaS05G030240	intergenic	Cyanoamino acid metabolism(map00460);Biosynthesis of secondary metabolites(map01110)	4-hydroxyphenylacetaldehyde oxime monooxygenase(ko:K13029,EC:1.14.14.37)
5	165962967	399.3	CaS05G024200	intergenic	-	-
5	237747035	283.3	CaS05G030240	intergenic	Cyanoamino acid metabolism(map00460);Biosynthesis of secondary metabolites(map01110)	4-hydroxyphenylacetaldehyde oxime monooxygenase(ko:K13029,EC:1.14.14.37)
9	157193368	399.3	CaS09G022400	intergenic	-	-
9	157193368	399.3	NONE	intergenic	-	-
5	237747046	283.3	CaS05G030240	intergenic	Cyanoamino acid metabolism(map00460);Biosynthesis of secondary metabolites(map01110)	4-hydroxyphenylacetaldehyde oxime monooxygenase(ko:K13029,EC:1.14.14.37)
5	237747050	283.3	CaS05G030240	intergenic	Cyanoamino acid metabolism(map00460);Biosynthesis of secondary metabolites(map01110)	4-hydroxyphenylacetaldehyde oxime monooxygenase(ko:K13029,EC:1.14.14.37)
5	237747060	283.3	CaS05G030240	intergenic	Cyanoamino acid metabolism(map00460);Biosynthesis of secondary metabolites(map01110)	4-hydroxyphenylacetaldehyde oxime monooxygenase(ko:K13029,EC:1.14.14.37)
5	237741362	282.9	CaS05G030240	intergenic	Cyanoamino acid metabolism(map00460);Biosynthesis of secondary metabolites(map01110)	4-hydroxyphenylacetaldehyde oxime monooxygenase(ko:K13029,EC:1.14.14.37)
5	237737382	279.4	CaS05G030240	intergenic	Cyanoamino acid metabolism(map00460);Biosynthesis of secondary metabolites(map01110)	4-hydroxyphenylacetaldehyde oxime monooxygenase(ko:K13029,EC:1.14.14.37)
5	237737394	279.4	CaS05G030240	intergenic	Cyanoamino acid metabolism(map00460);Biosynthesis of secondary metabolites(map01110)	4-hydroxyphenylacetaldehyde oxime monooxygenase(ko:K13029,EC:1.14.14.37)
5	66435822	398.6	CaS05G012600	intergenic	-	-
5	66435822	398.6	CaS05G012610	intergenic	-	-
8	7434330	398.5	CaS08G000950	intergenic	-	-
8	7434330	398.5	CaS08G000960	intergenic	-	-
15	70902603	398.5	CaS15G009090	intergenic	-	-
15	70902603	398.5	CaS15G009100	intergenic	-	-
15	70902608	398.5	CaS15G009090	intergenic	-	-
15	70902608	398.5	CaS15G009100	intergenic	-	-
15	70902613	398.5	CaS15G009090	intergenic	-	-
15	70902613	398.5	CaS15G009100	intergenic	-	-
8	7400895	398.4	CaS08G000930	intergenic	-	-
8	7400895	398.4	CaS08G000940	intergenic	-	-
9	156778615	398.4	CaS09G022400	intergenic	-	-
9	156778615	398.4	NONE	intergenic	-	-
1	6296696	397.4	CaS01G000800	intergenic	-	-
1	6296696	397.4	CaS01G000810	intergenic	-	-
5	66435814	397.4	CaS05G012600	intergenic	-	-
5	66435814	397.4	CaS05G012610	intergenic	-	-
6	230910633	397.2	CaS06G030590	intergenic	-	-
5	237737367	279.3	CaS05G030240	intergenic	Cyanoamino acid metabolism(map00460);Biosynthesis of secondary metabolites(map01110)	4-hydroxyphenylacetaldehyde oxime monooxygenase(ko:K13029,EC:1.14.14.37)
6	230910652	397.2	CaS06G030590	intergenic	-	-
5	237737405	279.3	CaS05G030240	intergenic	Cyanoamino acid metabolism(map00460);Biosynthesis of secondary metabolites(map01110)	4-hydroxyphenylacetaldehyde oxime monooxygenase(ko:K13029,EC:1.14.14.37)
6	230910660	397.2	CaS06G030590	intergenic	-	-
5	237737311	261.9	CaS05G030240	intergenic	Cyanoamino acid metabolism(map00460);Biosynthesis of secondary metabolites(map01110)	4-hydroxyphenylacetaldehyde oxime monooxygenase(ko:K13029,EC:1.14.14.37)
6	230910675	397.2	CaS06G030590	intergenic	-	-
5	237737334	261.9	CaS05G030240	intergenic	Cyanoamino acid metabolism(map00460);Biosynthesis of secondary metabolites(map01110)	4-hydroxyphenylacetaldehyde oxime monooxygenase(ko:K13029,EC:1.14.14.37)
6	230910681	397.2	CaS06G030590	intergenic	-	-
5	237737350	261.9	CaS05G030240	intergenic	Cyanoamino acid metabolism(map00460);Biosynthesis of secondary metabolites(map01110)	4-hydroxyphenylacetaldehyde oxime monooxygenase(ko:K13029,EC:1.14.14.37)
6	230910699	397.2	CaS06G030590	intergenic	-	-
5	237737362	261.9	CaS05G030240	intergenic	Cyanoamino acid metabolism(map00460);Biosynthesis of secondary metabolites(map01110)	4-hydroxyphenylacetaldehyde oxime monooxygenase(ko:K13029,EC:1.14.14.37)
9	157983546	397.2	CaS09G022400	intergenic	-	-
9	157983546	397.2	NONE	intergenic	-	-
13	155066621	397	CaS13G018090	intergenic	-	-
5	237737286	248.6	CaS05G030240	intergenic	Cyanoamino acid metabolism(map00460);Biosynthesis of secondary metabolites(map01110)	4-hydroxyphenylacetaldehyde oxime monooxygenase(ko:K13029,EC:1.14.14.37)
5	237737306	248.6	CaS05G030240	intergenic	Cyanoamino acid metabolism(map00460);Biosynthesis of secondary metabolites(map01110)	4-hydroxyphenylacetaldehyde oxime monooxygenase(ko:K13029,EC:1.14.14.37)
1	154439373	396.9	NONE	intergenic	-	-
13	155066635	396.9	CaS13G018090	intergenic	-	-
5	237737356	244.4	CaS05G030240	intergenic	Cyanoamino acid metabolism(map00460);Biosynthesis of secondary metabolites(map01110)	4-hydroxyphenylacetaldehyde oxime monooxygenase(ko:K13029,EC:1.14.14.37)
2	117966030	396.7	CaS02G014460	intergenic	-	-
2	117966030	396.7	CaS02G014470	intergenic	-	-
5	237747045	238.7	CaS05G030240	intergenic	Cyanoamino acid metabolism(map00460);Biosynthesis of secondary metabolites(map01110)	4-hydroxyphenylacetaldehyde oxime monooxygenase(ko:K13029,EC:1.14.14.37)
11	91930316	396.6	CaS11G011110	intergenic	-	-
14	211718797	396.5	CaS14G027370	intergenic	-	-
5	237737272	230.8	CaS05G030240	intergenic	Cyanoamino acid metabolism(map00460);Biosynthesis of secondary metabolites(map01110)	4-hydroxyphenylacetaldehyde oxime monooxygenase(ko:K13029,EC:1.14.14.37)
5	237732224	213.9	CaS05G030240	intergenic	Cyanoamino acid metabolism(map00460);Biosynthesis of secondary metabolites(map01110)	4-hydroxyphenylacetaldehyde oxime monooxygenase(ko:K13029,EC:1.14.14.37)
8	109079632	396.4	CaS08G013570	intergenic	-	-
5	237737254	206.8	CaS05G030240	intergenic	Cyanoamino acid metabolism(map00460);Biosynthesis of secondary metabolites(map01110)	4-hydroxyphenylacetaldehyde oxime monooxygenase(ko:K13029,EC:1.14.14.37)
8	109079652	396.3	CaS08G013570	intergenic	-	-
1	109745316	396.2	CaS01G016240	intergenic	-	-
13	132390998	404.9	CaS13G015600	intergenic	FoxO signaling pathway(map04068);AMPK signaling pathway(map04152);Longevity regulating pathway(map04211);Longevity regulating pathway - multiple species(map04213);Apelin signaling pathway(map04371);Tight junction(map04530);Circadian rhythm(map04710);Thermogenesis(map04714);Insulin signaling pathway(map04910);Adipocytokine signaling pathway(map04920);Oxytocin signaling pathway(map04921);Glucagon s…	5'-AMP-activated protein kinase, regulatory beta subunit(ko:K07199)
13	132391146	384.2	CaS13G015600	intergenic	FoxO signaling pathway(map04068);AMPK signaling pathway(map04152);Longevity regulating pathway(map04211);Longevity regulating pathway - multiple species(map04213);Apelin signaling pathway(map04371);Tight junction(map04530);Circadian rhythm(map04710);Thermogenesis(map04714);Insulin signaling pathway(map04910);Adipocytokine signaling pathway(map04920);Oxytocin signaling pathway(map04921);Glucagon s…	5'-AMP-activated protein kinase, regulatory beta subunit(ko:K07199)
11	91930258	395.9	CaS11G011110	intergenic	-	-
13	132391165	368.7	CaS13G015600	intergenic	FoxO signaling pathway(map04068);AMPK signaling pathway(map04152);Longevity regulating pathway(map04211);Longevity regulating pathway - multiple species(map04213);Apelin signaling pathway(map04371);Tight junction(map04530);Circadian rhythm(map04710);Thermogenesis(map04714);Insulin signaling pathway(map04910);Adipocytokine signaling pathway(map04920);Oxytocin signaling pathway(map04921);Glucagon s…	5'-AMP-activated protein kinase, regulatory beta subunit(ko:K07199)
11	91930261	395.9	CaS11G011110	intergenic	-	-
14	211717357	395.8	CaS14G027370	intergenic	-	-
13	132390982	360.7	CaS13G015600	intergenic	FoxO signaling pathway(map04068);AMPK signaling pathway(map04152);Longevity regulating pathway(map04211);Longevity regulating pathway - multiple species(map04213);Apelin signaling pathway(map04371);Tight junction(map04530);Circadian rhythm(map04710);Thermogenesis(map04714);Insulin signaling pathway(map04910);Adipocytokine signaling pathway(map04920);Oxytocin signaling pathway(map04921);Glucagon s…	5'-AMP-activated protein kinase, regulatory beta subunit(ko:K07199)
14	211717376	395.8	CaS14G027370	intergenic	-	-
13	132391149	360.4	CaS13G015600	intergenic	FoxO signaling pathway(map04068);AMPK signaling pathway(map04152);Longevity regulating pathway(map04211);Longevity regulating pathway - multiple species(map04213);Apelin signaling pathway(map04371);Tight junction(map04530);Circadian rhythm(map04710);Thermogenesis(map04714);Insulin signaling pathway(map04910);Adipocytokine signaling pathway(map04920);Oxytocin signaling pathway(map04921);Glucagon s…	5'-AMP-activated protein kinase, regulatory beta subunit(ko:K07199)
1	109748902	395.7	CaS01G016240	intergenic	-	-
13	132391217	353.8	CaS13G015600	intergenic	FoxO signaling pathway(map04068);AMPK signaling pathway(map04152);Longevity regulating pathway(map04211);Longevity regulating pathway - multiple species(map04213);Apelin signaling pathway(map04371);Tight junction(map04530);Circadian rhythm(map04710);Thermogenesis(map04714);Insulin signaling pathway(map04910);Adipocytokine signaling pathway(map04920);Oxytocin signaling pathway(map04921);Glucagon s…	5'-AMP-activated protein kinase, regulatory beta subunit(ko:K07199)
1	109748979	395.5	CaS01G016240	intergenic	-	-
13	132391224	353.8	CaS13G015600	intergenic	FoxO signaling pathway(map04068);AMPK signaling pathway(map04152);Longevity regulating pathway(map04211);Longevity regulating pathway - multiple species(map04213);Apelin signaling pathway(map04371);Tight junction(map04530);Circadian rhythm(map04710);Thermogenesis(map04714);Insulin signaling pathway(map04910);Adipocytokine signaling pathway(map04920);Oxytocin signaling pathway(map04921);Glucagon s…	5'-AMP-activated protein kinase, regulatory beta subunit(ko:K07199)
1	109748996	395.5	CaS01G016240	intergenic	-	-
13	132391233	353.8	CaS13G015600	intergenic	FoxO signaling pathway(map04068);AMPK signaling pathway(map04152);Longevity regulating pathway(map04211);Longevity regulating pathway - multiple species(map04213);Apelin signaling pathway(map04371);Tight junction(map04530);Circadian rhythm(map04710);Thermogenesis(map04714);Insulin signaling pathway(map04910);Adipocytokine signaling pathway(map04920);Oxytocin signaling pathway(map04921);Glucagon s…	5'-AMP-activated protein kinase, regulatory beta subunit(ko:K07199)
1	109749045	395.5	CaS01G016240	intergenic	-	-
13	132391155	353.4	CaS13G015600	intergenic	FoxO signaling pathway(map04068);AMPK signaling pathway(map04152);Longevity regulating pathway(map04211);Longevity regulating pathway - multiple species(map04213);Apelin signaling pathway(map04371);Tight junction(map04530);Circadian rhythm(map04710);Thermogenesis(map04714);Insulin signaling pathway(map04910);Adipocytokine signaling pathway(map04920);Oxytocin signaling pathway(map04921);Glucagon s…	5'-AMP-activated protein kinase, regulatory beta subunit(ko:K07199)
11	151271852	395.4	CaS11G019550	intergenic	-	-
11	151271852	395.4	CaS11G019560	intergenic	-	-
13	132391279	349.6	CaS13G015600	intergenic	FoxO signaling pathway(map04068);AMPK signaling pathway(map04152);Longevity regulating pathway(map04211);Longevity regulating pathway - multiple species(map04213);Apelin signaling pathway(map04371);Tight junction(map04530);Circadian rhythm(map04710);Thermogenesis(map04714);Insulin signaling pathway(map04910);Adipocytokine signaling pathway(map04920);Oxytocin signaling pathway(map04921);Glucagon s…	5'-AMP-activated protein kinase, regulatory beta subunit(ko:K07199)
11	91930229	394.9	CaS11G011110	intergenic	-	-
6	230913108	394.4	CaS06G030590	intergenic	-	-
13	132391177	346.9	CaS13G015600	intergenic	FoxO signaling pathway(map04068);AMPK signaling pathway(map04152);Longevity regulating pathway(map04211);Longevity regulating pathway - multiple species(map04213);Apelin signaling pathway(map04371);Tight junction(map04530);Circadian rhythm(map04710);Thermogenesis(map04714);Insulin signaling pathway(map04910);Adipocytokine signaling pathway(map04920);Oxytocin signaling pathway(map04921);Glucagon s…	5'-AMP-activated protein kinase, regulatory beta subunit(ko:K07199)
1	6296665	394.2	CaS01G000800	intergenic	-	-
1	6296665	394.2	CaS01G000810	intergenic	-	-
1	6296676	394.2	CaS01G000800	intergenic	-	-
1	6296676	394.2	CaS01G000810	intergenic	-	-
1	6296681	394.2	CaS01G000800	intergenic	-	-
1	6296681	394.2	CaS01G000810	intergenic	-	-
1	239316236	394.2	CaS01G030620	intergenic	-	-
1	239316236	394.2	CaS01G030630	intergenic	-	-
1	239316240	394.2	CaS01G030620	intergenic	-	-
1	239316240	394.2	CaS01G030630	intergenic	-	-
1	239316268	394.2	CaS01G030620	intergenic	-	-
1	239316268	394.2	CaS01G030630	intergenic	-	-
9	158096152	394.2	CaS09G022400	intergenic	-	-
9	158096152	394.2	NONE	intergenic	-	-
9	158096189	394.2	CaS09G022400	intergenic	-	-
9	158096189	394.2	NONE	intergenic	-	-
12	193214978	394.2	CaS12G020420	intergenic	-	-
13	132390442	345.7	CaS13G015600	intergenic	FoxO signaling pathway(map04068);AMPK signaling pathway(map04152);Longevity regulating pathway(map04211);Longevity regulating pathway - multiple species(map04213);Apelin signaling pathway(map04371);Tight junction(map04530);Circadian rhythm(map04710);Thermogenesis(map04714);Insulin signaling pathway(map04910);Adipocytokine signaling pathway(map04920);Oxytocin signaling pathway(map04921);Glucagon s…	5'-AMP-activated protein kinase, regulatory beta subunit(ko:K07199)
5	237743617	394.1	CaS05G030230	intergenic	-	-
13	132390459	345.7	CaS13G015600	intergenic	FoxO signaling pathway(map04068);AMPK signaling pathway(map04152);Longevity regulating pathway(map04211);Longevity regulating pathway - multiple species(map04213);Apelin signaling pathway(map04371);Tight junction(map04530);Circadian rhythm(map04710);Thermogenesis(map04714);Insulin signaling pathway(map04910);Adipocytokine signaling pathway(map04920);Oxytocin signaling pathway(map04921);Glucagon s…	5'-AMP-activated protein kinase, regulatory beta subunit(ko:K07199)
1	109737648	394	CaS01G016240	intergenic	-	-
13	132390434	345	CaS13G015600	intergenic	FoxO signaling pathway(map04068);AMPK signaling pathway(map04152);Longevity regulating pathway(map04211);Longevity regulating pathway - multiple species(map04213);Apelin signaling pathway(map04371);Tight junction(map04530);Circadian rhythm(map04710);Thermogenesis(map04714);Insulin signaling pathway(map04910);Adipocytokine signaling pathway(map04920);Oxytocin signaling pathway(map04921);Glucagon s…	5'-AMP-activated protein kinase, regulatory beta subunit(ko:K07199)
14	211718775	393.9	CaS14G027370	intergenic	-	-
13	132391536	339.9	CaS13G015600	intergenic	FoxO signaling pathway(map04068);AMPK signaling pathway(map04152);Longevity regulating pathway(map04211);Longevity regulating pathway - multiple species(map04213);Apelin signaling pathway(map04371);Tight junction(map04530);Circadian rhythm(map04710);Thermogenesis(map04714);Insulin signaling pathway(map04910);Adipocytokine signaling pathway(map04920);Oxytocin signaling pathway(map04921);Glucagon s…	5'-AMP-activated protein kinase, regulatory beta subunit(ko:K07199)
13	132391901	339.3	CaS13G015600	intergenic	FoxO signaling pathway(map04068);AMPK signaling pathway(map04152);Longevity regulating pathway(map04211);Longevity regulating pathway - multiple species(map04213);Apelin signaling pathway(map04371);Tight junction(map04530);Circadian rhythm(map04710);Thermogenesis(map04714);Insulin signaling pathway(map04910);Adipocytokine signaling pathway(map04920);Oxytocin signaling pathway(map04921);Glucagon s…	5'-AMP-activated protein kinase, regulatory beta subunit(ko:K07199)
11	91930255	393.7	CaS11G011110	intergenic	-	-
14	211718975	393.6	CaS14G027370	intergenic	-	-
13	132391237	337	CaS13G015600	intergenic	FoxO signaling pathway(map04068);AMPK signaling pathway(map04152);Longevity regulating pathway(map04211);Longevity regulating pathway - multiple species(map04213);Apelin signaling pathway(map04371);Tight junction(map04530);Circadian rhythm(map04710);Thermogenesis(map04714);Insulin signaling pathway(map04910);Adipocytokine signaling pathway(map04920);Oxytocin signaling pathway(map04921);Glucagon s…	5'-AMP-activated protein kinase, regulatory beta subunit(ko:K07199)
14	211736626	393.3	CaS14G027370	intergenic	-	-
13	132391255	337	CaS13G015600	intergenic	FoxO signaling pathway(map04068);AMPK signaling pathway(map04152);Longevity regulating pathway(map04211);Longevity regulating pathway - multiple species(map04213);Apelin signaling pathway(map04371);Tight junction(map04530);Circadian rhythm(map04710);Thermogenesis(map04714);Insulin signaling pathway(map04910);Adipocytokine signaling pathway(map04920);Oxytocin signaling pathway(map04921);Glucagon s…	5'-AMP-activated protein kinase, regulatory beta subunit(ko:K07199)
14	211736635	393.3	CaS14G027370	intergenic	-	-
13	132391275	337	CaS13G015600	intergenic	FoxO signaling pathway(map04068);AMPK signaling pathway(map04152);Longevity regulating pathway(map04211);Longevity regulating pathway - multiple species(map04213);Apelin signaling pathway(map04371);Tight junction(map04530);Circadian rhythm(map04710);Thermogenesis(map04714);Insulin signaling pathway(map04910);Adipocytokine signaling pathway(map04920);Oxytocin signaling pathway(map04921);Glucagon s…	5'-AMP-activated protein kinase, regulatory beta subunit(ko:K07199)
14	211736640	393.3	CaS14G027370	intergenic	-	-
13	132391206	331.9	CaS13G015600	intergenic	FoxO signaling pathway(map04068);AMPK signaling pathway(map04152);Longevity regulating pathway(map04211);Longevity regulating pathway - multiple species(map04213);Apelin signaling pathway(map04371);Tight junction(map04530);Circadian rhythm(map04710);Thermogenesis(map04714);Insulin signaling pathway(map04910);Adipocytokine signaling pathway(map04920);Oxytocin signaling pathway(map04921);Glucagon s…	5'-AMP-activated protein kinase, regulatory beta subunit(ko:K07199)
14	211736645	393.3	CaS14G027370	intergenic	-	-
13	132391295	331.2	CaS13G015600	intergenic	FoxO signaling pathway(map04068);AMPK signaling pathway(map04152);Longevity regulating pathway(map04211);Longevity regulating pathway - multiple species(map04213);Apelin signaling pathway(map04371);Tight junction(map04530);Circadian rhythm(map04710);Thermogenesis(map04714);Insulin signaling pathway(map04910);Adipocytokine signaling pathway(map04920);Oxytocin signaling pathway(map04921);Glucagon s…	5'-AMP-activated protein kinase, regulatory beta subunit(ko:K07199)
14	211736662	393.3	CaS14G027370	intergenic	-	-
13	132390440	330	CaS13G015600	intergenic	FoxO signaling pathway(map04068);AMPK signaling pathway(map04152);Longevity regulating pathway(map04211);Longevity regulating pathway - multiple species(map04213);Apelin signaling pathway(map04371);Tight junction(map04530);Circadian rhythm(map04710);Thermogenesis(map04714);Insulin signaling pathway(map04910);Adipocytokine signaling pathway(map04920);Oxytocin signaling pathway(map04921);Glucagon s…	5'-AMP-activated protein kinase, regulatory beta subunit(ko:K07199)
13	155062365	393.1	CaS13G018090	intergenic	-	-
13	132391244	322.7	CaS13G015600	intergenic	FoxO signaling pathway(map04068);AMPK signaling pathway(map04152);Longevity regulating pathway(map04211);Longevity regulating pathway - multiple species(map04213);Apelin signaling pathway(map04371);Tight junction(map04530);Circadian rhythm(map04710);Thermogenesis(map04714);Insulin signaling pathway(map04910);Adipocytokine signaling pathway(map04920);Oxytocin signaling pathway(map04921);Glucagon s…	5'-AMP-activated protein kinase, regulatory beta subunit(ko:K07199)
13	155062372	393.1	CaS13G018090	intergenic	-	-
13	132391516	319.7	CaS13G015600	intergenic	FoxO signaling pathway(map04068);AMPK signaling pathway(map04152);Longevity regulating pathway(map04211);Longevity regulating pathway - multiple species(map04213);Apelin signaling pathway(map04371);Tight junction(map04530);Circadian rhythm(map04710);Thermogenesis(map04714);Insulin signaling pathway(map04910);Adipocytokine signaling pathway(map04920);Oxytocin signaling pathway(map04921);Glucagon s…	5'-AMP-activated protein kinase, regulatory beta subunit(ko:K07199)
13	155062382	393.1	CaS13G018090	intergenic	-	-
13	132391523	319.7	CaS13G015600	intergenic	FoxO signaling pathway(map04068);AMPK signaling pathway(map04152);Longevity regulating pathway(map04211);Longevity regulating pathway - multiple species(map04213);Apelin signaling pathway(map04371);Tight junction(map04530);Circadian rhythm(map04710);Thermogenesis(map04714);Insulin signaling pathway(map04910);Adipocytokine signaling pathway(map04920);Oxytocin signaling pathway(map04921);Glucagon s…	5'-AMP-activated protein kinase, regulatory beta subunit(ko:K07199)
13	155062391	393.1	CaS13G018090	intergenic	-	-
13	132391301	312.8	CaS13G015600	intergenic	FoxO signaling pathway(map04068);AMPK signaling pathway(map04152);Longevity regulating pathway(map04211);Longevity regulating pathway - multiple species(map04213);Apelin signaling pathway(map04371);Tight junction(map04530);Circadian rhythm(map04710);Thermogenesis(map04714);Insulin signaling pathway(map04910);Adipocytokine signaling pathway(map04920);Oxytocin signaling pathway(map04921);Glucagon s…	5'-AMP-activated protein kinase, regulatory beta subunit(ko:K07199)
1	6296623	392.9	CaS01G000800	intergenic	-	-
1	6296623	392.9	CaS01G000810	intergenic	-	-
4	94768603	392.9	CaS04G009250	intergenic	-	-
4	94768603	392.9	CaS04G009260	intergenic	-	-
9	158003032	392.5	CaS09G022400	intergenic	-	-
9	158003032	392.5	NONE	intergenic	-	-
13	132391306	312.8	CaS13G015600	intergenic	FoxO signaling pathway(map04068);AMPK signaling pathway(map04152);Longevity regulating pathway(map04211);Longevity regulating pathway - multiple species(map04213);Apelin signaling pathway(map04371);Tight junction(map04530);Circadian rhythm(map04710);Thermogenesis(map04714);Insulin signaling pathway(map04910);Adipocytokine signaling pathway(map04920);Oxytocin signaling pathway(map04921);Glucagon s…	5'-AMP-activated protein kinase, regulatory beta subunit(ko:K07199)
11	91924560	392.5	CaS11G011110	intergenic	-	-
13	132391359	306.5	CaS13G015600	intergenic	FoxO signaling pathway(map04068);AMPK signaling pathway(map04152);Longevity regulating pathway(map04211);Longevity regulating pathway - multiple species(map04213);Apelin signaling pathway(map04371);Tight junction(map04530);Circadian rhythm(map04710);Thermogenesis(map04714);Insulin signaling pathway(map04910);Adipocytokine signaling pathway(map04920);Oxytocin signaling pathway(map04921);Glucagon s…	5'-AMP-activated protein kinase, regulatory beta subunit(ko:K07199)
13	132391360	306.5	CaS13G015600	intergenic	FoxO signaling pathway(map04068);AMPK signaling pathway(map04152);Longevity regulating pathway(map04211);Longevity regulating pathway - multiple species(map04213);Apelin signaling pathway(map04371);Tight junction(map04530);Circadian rhythm(map04710);Thermogenesis(map04714);Insulin signaling pathway(map04910);Adipocytokine signaling pathway(map04920);Oxytocin signaling pathway(map04921);Glucagon s…	5'-AMP-activated protein kinase, regulatory beta subunit(ko:K07199)
13	132391511	300.9	CaS13G015600	intergenic	FoxO signaling pathway(map04068);AMPK signaling pathway(map04152);Longevity regulating pathway(map04211);Longevity regulating pathway - multiple species(map04213);Apelin signaling pathway(map04371);Tight junction(map04530);Circadian rhythm(map04710);Thermogenesis(map04714);Insulin signaling pathway(map04910);Adipocytokine signaling pathway(map04920);Oxytocin signaling pathway(map04921);Glucagon s…	5'-AMP-activated protein kinase, regulatory beta subunit(ko:K07199)
15	31148392	392.3	CaS15G004850	intergenic	-	-
13	132391340	300.3	CaS13G015600	intergenic	FoxO signaling pathway(map04068);AMPK signaling pathway(map04152);Longevity regulating pathway(map04211);Longevity regulating pathway - multiple species(map04213);Apelin signaling pathway(map04371);Tight junction(map04530);Circadian rhythm(map04710);Thermogenesis(map04714);Insulin signaling pathway(map04910);Adipocytokine signaling pathway(map04920);Oxytocin signaling pathway(map04921);Glucagon s…	5'-AMP-activated protein kinase, regulatory beta subunit(ko:K07199)
15	31148459	392.2	CaS15G004850	intergenic	-	-
13	132391422	300.3	CaS13G015600	intergenic	FoxO signaling pathway(map04068);AMPK signaling pathway(map04152);Longevity regulating pathway(map04211);Longevity regulating pathway - multiple species(map04213);Apelin signaling pathway(map04371);Tight junction(map04530);Circadian rhythm(map04710);Thermogenesis(map04714);Insulin signaling pathway(map04910);Adipocytokine signaling pathway(map04920);Oxytocin signaling pathway(map04921);Glucagon s…	5'-AMP-activated protein kinase, regulatory beta subunit(ko:K07199)
15	31148464	392.2	CaS15G004850	intergenic	-	-
13	132391428	300.3	CaS13G015600	intergenic	FoxO signaling pathway(map04068);AMPK signaling pathway(map04152);Longevity regulating pathway(map04211);Longevity regulating pathway - multiple species(map04213);Apelin signaling pathway(map04371);Tight junction(map04530);Circadian rhythm(map04710);Thermogenesis(map04714);Insulin signaling pathway(map04910);Adipocytokine signaling pathway(map04920);Oxytocin signaling pathway(map04921);Glucagon s…	5'-AMP-activated protein kinase, regulatory beta subunit(ko:K07199)
15	31148474	392.2	CaS15G004850	intergenic	-	-
13	132391321	294.4	CaS13G015600	intergenic	FoxO signaling pathway(map04068);AMPK signaling pathway(map04152);Longevity regulating pathway(map04211);Longevity regulating pathway - multiple species(map04213);Apelin signaling pathway(map04371);Tight junction(map04530);Circadian rhythm(map04710);Thermogenesis(map04714);Insulin signaling pathway(map04910);Adipocytokine signaling pathway(map04920);Oxytocin signaling pathway(map04921);Glucagon s…	5'-AMP-activated protein kinase, regulatory beta subunit(ko:K07199)
15	31148486	392.2	CaS15G004850	intergenic	-	-
13	132391344	293.9	CaS13G015600	intergenic	FoxO signaling pathway(map04068);AMPK signaling pathway(map04152);Longevity regulating pathway(map04211);Longevity regulating pathway - multiple species(map04213);Apelin signaling pathway(map04371);Tight junction(map04530);Circadian rhythm(map04710);Thermogenesis(map04714);Insulin signaling pathway(map04910);Adipocytokine signaling pathway(map04920);Oxytocin signaling pathway(map04921);Glucagon s…	5'-AMP-activated protein kinase, regulatory beta subunit(ko:K07199)
15	31148494	392.2	CaS15G004850	intergenic	-	-
1	79448513	392.1	CaS01G012660	intergenic	-	-
13	132391370	293.9	CaS13G015600	intergenic	FoxO signaling pathway(map04068);AMPK signaling pathway(map04152);Longevity regulating pathway(map04211);Longevity regulating pathway - multiple species(map04213);Apelin signaling pathway(map04371);Tight junction(map04530);Circadian rhythm(map04710);Thermogenesis(map04714);Insulin signaling pathway(map04910);Adipocytokine signaling pathway(map04920);Oxytocin signaling pathway(map04921);Glucagon s…	5'-AMP-activated protein kinase, regulatory beta subunit(ko:K07199)
1	79448516	392.1	CaS01G012660	intergenic	-	-
13	132391376	293.9	CaS13G015600	intergenic	FoxO signaling pathway(map04068);AMPK signaling pathway(map04152);Longevity regulating pathway(map04211);Longevity regulating pathway - multiple species(map04213);Apelin signaling pathway(map04371);Tight junction(map04530);Circadian rhythm(map04710);Thermogenesis(map04714);Insulin signaling pathway(map04910);Adipocytokine signaling pathway(map04920);Oxytocin signaling pathway(map04921);Glucagon s…	5'-AMP-activated protein kinase, regulatory beta subunit(ko:K07199)
1	79448521	392.1	CaS01G012660	intergenic	-	-
13	132391390	293.9	CaS13G015600	intergenic	FoxO signaling pathway(map04068);AMPK signaling pathway(map04152);Longevity regulating pathway(map04211);Longevity regulating pathway - multiple species(map04213);Apelin signaling pathway(map04371);Tight junction(map04530);Circadian rhythm(map04710);Thermogenesis(map04714);Insulin signaling pathway(map04910);Adipocytokine signaling pathway(map04920);Oxytocin signaling pathway(map04921);Glucagon s…	5'-AMP-activated protein kinase, regulatory beta subunit(ko:K07199)
1	79448538	392.1	CaS01G012660	intergenic	-	-
13	132391363	288.4	CaS13G015600	intergenic	FoxO signaling pathway(map04068);AMPK signaling pathway(map04152);Longevity regulating pathway(map04211);Longevity regulating pathway - multiple species(map04213);Apelin signaling pathway(map04371);Tight junction(map04530);Circadian rhythm(map04710);Thermogenesis(map04714);Insulin signaling pathway(map04910);Adipocytokine signaling pathway(map04920);Oxytocin signaling pathway(map04921);Glucagon s…	5'-AMP-activated protein kinase, regulatory beta subunit(ko:K07199)
1	79448545	392.1	CaS01G012660	intergenic	-	-
13	132391353	282.9	CaS13G015600	intergenic	FoxO signaling pathway(map04068);AMPK signaling pathway(map04152);Longevity regulating pathway(map04211);Longevity regulating pathway - multiple species(map04213);Apelin signaling pathway(map04371);Tight junction(map04530);Circadian rhythm(map04710);Thermogenesis(map04714);Insulin signaling pathway(map04910);Adipocytokine signaling pathway(map04920);Oxytocin signaling pathway(map04921);Glucagon s…	5'-AMP-activated protein kinase, regulatory beta subunit(ko:K07199)
1	79448553	392.1	CaS01G012660	intergenic	-	-
13	132391507	276	CaS13G015600	intergenic	FoxO signaling pathway(map04068);AMPK signaling pathway(map04152);Longevity regulating pathway(map04211);Longevity regulating pathway - multiple species(map04213);Apelin signaling pathway(map04371);Tight junction(map04530);Circadian rhythm(map04710);Thermogenesis(map04714);Insulin signaling pathway(map04910);Adipocytokine signaling pathway(map04920);Oxytocin signaling pathway(map04921);Glucagon s…	5'-AMP-activated protein kinase, regulatory beta subunit(ko:K07199)
2	117968599	391.7	CaS02G014460	intergenic	-	-
2	117968599	391.7	CaS02G014470	intergenic	-	-
2	117967333	391.6	CaS02G014460	intergenic	-	-
2	117967333	391.6	CaS02G014470	intergenic	-	-
1	239316599	391.5	CaS01G030620	intergenic	-	-
1	239316599	391.5	CaS01G030630	intergenic	-	-
8	7388587	391.3	CaS08G000930	intergenic	-	-
8	7388587	391.3	CaS08G000940	intergenic	-	-
8	7388613	391.3	CaS08G000930	intergenic	-	-
8	7388613	391.3	CaS08G000940	intergenic	-	-
13	157458119	391.2	CaS13G018300	intergenic	-	-
13	132391342	274.3	CaS13G015600	intergenic	FoxO signaling pathway(map04068);AMPK signaling pathway(map04152);Longevity regulating pathway(map04211);Longevity regulating pathway - multiple species(map04213);Apelin signaling pathway(map04371);Tight junction(map04530);Circadian rhythm(map04710);Thermogenesis(map04714);Insulin signaling pathway(map04910);Adipocytokine signaling pathway(map04920);Oxytocin signaling pathway(map04921);Glucagon s…	5'-AMP-activated protein kinase, regulatory beta subunit(ko:K07199)
5	165957481	390.9	CaS05G024200	intergenic	-	-
13	132391412	274.3	CaS13G015600	intergenic	FoxO signaling pathway(map04068);AMPK signaling pathway(map04152);Longevity regulating pathway(map04211);Longevity regulating pathway - multiple species(map04213);Apelin signaling pathway(map04371);Tight junction(map04530);Circadian rhythm(map04710);Thermogenesis(map04714);Insulin signaling pathway(map04910);Adipocytokine signaling pathway(map04920);Oxytocin signaling pathway(map04921);Glucagon s…	5'-AMP-activated protein kinase, regulatory beta subunit(ko:K07199)
8	7370961	390.9	CaS08G000930	upstream	-	-
8	7400975	390.3	CaS08G000930	intergenic	-	-
8	7400975	390.3	CaS08G000940	intergenic	-	-
8	7400996	390.3	CaS08G000930	intergenic	-	-
8	7400996	390.3	CaS08G000940	intergenic	-	-
14	211741141	390.1	CaS14G027370	intergenic	-	-
13	132391421	274.3	CaS13G015600	intergenic	FoxO signaling pathway(map04068);AMPK signaling pathway(map04152);Longevity regulating pathway(map04211);Longevity regulating pathway - multiple species(map04213);Apelin signaling pathway(map04371);Tight junction(map04530);Circadian rhythm(map04710);Thermogenesis(map04714);Insulin signaling pathway(map04910);Adipocytokine signaling pathway(map04920);Oxytocin signaling pathway(map04921);Glucagon s…	5'-AMP-activated protein kinase, regulatory beta subunit(ko:K07199)
6	164496022	390	CaS06G019310	intergenic	-	-
6	164496022	390	CaS06G019320	intergenic	-	-
6	164496032	390	CaS06G019310	intergenic	-	-
6	164496032	390	CaS06G019320	intergenic	-	-
7	40395795	390	CaS07G006580	intergenic	-	-
7	40395795	390	CaS07G006590	intergenic	-	-
13	256720447	390	CaS13G033160	intergenic	-	-
13	256720447	390	CaS13G033170	intergenic	-	-
14	211741088	390	CaS14G027370	intergenic	-	-
13	132391401	270.4	CaS13G015600	intergenic	FoxO signaling pathway(map04068);AMPK signaling pathway(map04152);Longevity regulating pathway(map04211);Longevity regulating pathway - multiple species(map04213);Apelin signaling pathway(map04371);Tight junction(map04530);Circadian rhythm(map04710);Thermogenesis(map04714);Insulin signaling pathway(map04910);Adipocytokine signaling pathway(map04920);Oxytocin signaling pathway(map04921);Glucagon s…	5'-AMP-activated protein kinase, regulatory beta subunit(ko:K07199)
14	211741095	390	CaS14G027370	intergenic	-	-
13	132391408	270.4	CaS13G015600	intergenic	FoxO signaling pathway(map04068);AMPK signaling pathway(map04152);Longevity regulating pathway(map04211);Longevity regulating pathway - multiple species(map04213);Apelin signaling pathway(map04371);Tight junction(map04530);Circadian rhythm(map04710);Thermogenesis(map04714);Insulin signaling pathway(map04910);Adipocytokine signaling pathway(map04920);Oxytocin signaling pathway(map04921);Glucagon s…	5'-AMP-activated protein kinase, regulatory beta subunit(ko:K07199)
14	211741098	390	CaS14G027370	intergenic	-	-
13	132391409	270.4	CaS13G015600	intergenic	FoxO signaling pathway(map04068);AMPK signaling pathway(map04152);Longevity regulating pathway(map04211);Longevity regulating pathway - multiple species(map04213);Apelin signaling pathway(map04371);Tight junction(map04530);Circadian rhythm(map04710);Thermogenesis(map04714);Insulin signaling pathway(map04910);Adipocytokine signaling pathway(map04920);Oxytocin signaling pathway(map04921);Glucagon s…	5'-AMP-activated protein kinase, regulatory beta subunit(ko:K07199)
5	66428405	389.9	CaS05G012600	intergenic	-	-
5	66428405	389.9	CaS05G012610	intergenic	-	-
1	6791040	389.8	CaS01G000810	intergenic	-	-
1	6791040	389.8	CaS01G000820	intergenic	-	-
5	66428336	389.8	CaS05G012600	intergenic	-	-
5	66428336	389.8	CaS05G012610	intergenic	-	-
6	230917582	389.4	CaS06G030590	intergenic	-	-
13	132391433	270.4	CaS13G015600	intergenic	FoxO signaling pathway(map04068);AMPK signaling pathway(map04152);Longevity regulating pathway(map04211);Longevity regulating pathway - multiple species(map04213);Apelin signaling pathway(map04371);Tight junction(map04530);Circadian rhythm(map04710);Thermogenesis(map04714);Insulin signaling pathway(map04910);Adipocytokine signaling pathway(map04920);Oxytocin signaling pathway(map04921);Glucagon s…	5'-AMP-activated protein kinase, regulatory beta subunit(ko:K07199)
14	211717344	389.4	CaS14G027370	intergenic	-	-
13	132391446	270.4	CaS13G015600	intergenic	FoxO signaling pathway(map04068);AMPK signaling pathway(map04152);Longevity regulating pathway(map04211);Longevity regulating pathway - multiple species(map04213);Apelin signaling pathway(map04371);Tight junction(map04530);Circadian rhythm(map04710);Thermogenesis(map04714);Insulin signaling pathway(map04910);Adipocytokine signaling pathway(map04920);Oxytocin signaling pathway(map04921);Glucagon s…	5'-AMP-activated protein kinase, regulatory beta subunit(ko:K07199)
13	257714911	224.4	CaS13G033210	intergenic	NA	aarF domain-containing kinase(ko:K08869)
13	257699078	195.9	CaS13G033210	intergenic	NA	aarF domain-containing kinase(ko:K08869)
4	94785592	388.9	CaS04G009250	intergenic	-	-
4	94785592	388.9	CaS04G009260	intergenic	-	-
1	109707269	388.8	CaS01G016240	intergenic	-	-
13	257714914	192.1	CaS13G033210	intergenic	NA	aarF domain-containing kinase(ko:K08869)
1	109698643	388.7	CaS01G016240	intergenic	-	-
13	257714927	192.1	CaS13G033210	intergenic	NA	aarF domain-containing kinase(ko:K08869)
6	164496015	388.7	CaS06G019310	intergenic	-	-
6	164496015	388.7	CaS06G019320	intergenic	-	-
7	40396396	388.7	CaS07G006580	intergenic	-	-
7	40396396	388.7	CaS07G006590	intergenic	-	-
1	259621165	388.6	CaS01G034160	intergenic	-	-
13	257699045	188.4	CaS13G033210	intergenic	NA	aarF domain-containing kinase(ko:K08869)
1	79402526	388.5	CaS01G012660	intergenic	-	-
13	257699072	187.2	CaS13G033210	intergenic	NA	aarF domain-containing kinase(ko:K08869)
13	257699047	183.3	CaS13G033210	intergenic	NA	aarF domain-containing kinase(ko:K08869)
13	257714932	183	CaS13G033210	intergenic	NA	aarF domain-containing kinase(ko:K08869)
4	94785543	387	CaS04G009250	intergenic	-	-
4	94785543	387	CaS04G009260	intergenic	-	-
4	94785564	387	CaS04G009250	intergenic	-	-
4	94785564	387	CaS04G009260	intergenic	-	-
4	94785573	387	CaS04G009250	intergenic	-	-
4	94785573	387	CaS04G009260	intergenic	-	-
13	256720896	387	CaS13G033160	intergenic	-	-
13	256720896	387	CaS13G033170	intergenic	-	-
13	257689638	172.1	CaS13G033210	intergenic	NA	aarF domain-containing kinase(ko:K08869)
14	176785952	387	CaS14G024330	intergenic	-	-
13	257714935	170.4	CaS13G033210	intergenic	NA	aarF domain-containing kinase(ko:K08869)
14	176785976	387	CaS14G024330	intergenic	-	-
14	211755822	386.9	CaS14G027370	intergenic	-	-
13	257714940	170.4	CaS13G033210	intergenic	NA	aarF domain-containing kinase(ko:K08869)
14	211755831	386.9	CaS14G027370	intergenic	-	-
13	257714952	170.4	CaS13G033210	intergenic	NA	aarF domain-containing kinase(ko:K08869)
13	257714966	170.4	CaS13G033210	intergenic	NA	aarF domain-containing kinase(ko:K08869)
1	154439362	386.8	NONE	intergenic	-	-
13	257714998	166.6	CaS13G033210	intergenic	NA	aarF domain-containing kinase(ko:K08869)
11	91906801	386.8	CaS11G011110	intergenic	-	-
13	257715004	166.6	CaS13G033210	intergenic	NA	aarF domain-containing kinase(ko:K08869)
11	91906808	386.8	CaS11G011110	intergenic	-	-
13	257715007	166.6	CaS13G033210	intergenic	NA	aarF domain-containing kinase(ko:K08869)
11	91906810	386.8	CaS11G011110	intergenic	-	-
13	257714970	163.6	CaS13G033210	intergenic	NA	aarF domain-containing kinase(ko:K08869)
11	91906815	386.8	CaS11G011110	intergenic	-	-
12	193192975	386.8	CaS12G020420	intergenic	-	-
13	257715017	159.2	CaS13G033210	intergenic	NA	aarF domain-containing kinase(ko:K08869)
12	193214957	386.7	CaS12G020420	intergenic	-	-
13	257715012	158.3	CaS13G033210	intergenic	NA	aarF domain-containing kinase(ko:K08869)
4	94768649	386.6	CaS04G009250	intergenic	-	-
4	94768649	386.6	CaS04G009260	intergenic	-	-
6	144911274	386.6	CaS06G016890	intergenic	-	-
13	257715028	152	CaS13G033210	intergenic	NA	aarF domain-containing kinase(ko:K08869)
6	230913123	386.6	CaS06G030590	intergenic	-	-
13	257668732	136	CaS13G033210	intergenic	NA	aarF domain-containing kinase(ko:K08869)
5	175377222	386.5	CaS05G024500	intergenic	-	-
5	175377222	386.5	CaS05G024510	intergenic	-	-
5	175377242	386.5	CaS05G024500	intergenic	-	-
5	175377242	386.5	CaS05G024510	intergenic	-	-
9	158100186	386.1	CaS09G022400	intergenic	-	-
9	158100186	386.1	NONE	intergenic	-	-
14	211718993	386.1	CaS14G027370	intergenic	-	-
13	257668749	136	CaS13G033210	intergenic	NA	aarF domain-containing kinase(ko:K08869)
5	237743581	386	CaS05G030230	intergenic	-	-
13	257666745	135.4	CaS13G033210	intergenic	NA	aarF domain-containing kinase(ko:K08869)
5	237743589	386	CaS05G030230	intergenic	-	-
13	257725698	134.9	CaS13G033210	intergenic	NA	aarF domain-containing kinase(ko:K08869)
5	237743600	386	CaS05G030230	intergenic	-	-
13	257725718	134.9	CaS13G033210	intergenic	NA	aarF domain-containing kinase(ko:K08869)
1	259623274	385.7	CaS01G034160	intergenic	-	-
13	257518870	133.8	CaS13G033210	intergenic	NA	aarF domain-containing kinase(ko:K08869)
1	239316602	385.5	CaS01G030620	intergenic	-	-
1	239316602	385.5	CaS01G030630	intergenic	-	-
1	109679745	385.3	CaS01G016240	intergenic	-	-
13	257518882	133.8	CaS13G033210	intergenic	NA	aarF domain-containing kinase(ko:K08869)
1	238667279	385.1	CaS01G030600	intergenic	-	-
1	238667279	385.1	CaS01G030610	intergenic	-	-
1	238667290	385.1	CaS01G030600	intergenic	-	-
1	238667290	385.1	CaS01G030610	intergenic	-	-
1	238667319	385.1	CaS01G030600	intergenic	-	-
1	238667319	385.1	CaS01G030610	intergenic	-	-
9	156730660	385	CaS09G022400	intergenic	-	-
9	156730660	385	NONE	intergenic	-	-
9	156730705	385	CaS09G022400	intergenic	-	-
9	156730705	385	NONE	intergenic	-	-
11	151270972	384.7	CaS11G019550	intergenic	-	-
11	151270972	384.7	CaS11G019560	intergenic	-	-
11	151270984	384.7	CaS11G019550	intergenic	-	-
11	151270984	384.7	CaS11G019560	intergenic	-	-
13	257724428	131.6	CaS13G033210	intergenic	NA	aarF domain-containing kinase(ko:K08869)
11	91930621	384.6	CaS11G011110	intergenic	-	-
1	238666872	384.5	CaS01G030600	intergenic	-	-
1	238666872	384.5	CaS01G030610	intergenic	-	-
12	138453423	384.5	NONE	intergenic	-	-
13	257718265	131.2	CaS13G033210	intergenic	NA	aarF domain-containing kinase(ko:K08869)
9	157765401	384.4	CaS09G022400	intergenic	-	-
9	157765401	384.4	NONE	intergenic	-	-
5	237746918	384.3	CaS05G030230	intergenic	-	-
13	257718300	131.2	CaS13G033210	intergenic	NA	aarF domain-containing kinase(ko:K08869)
14	211718858	384.3	CaS14G027370	intergenic	-	-
13	257724403	130.8	CaS13G033210	intergenic	NA	aarF domain-containing kinase(ko:K08869)
13	257518892	127.5	CaS13G033210	intergenic	NA	aarF domain-containing kinase(ko:K08869)
13	257518899	127.5	CaS13G033210	intergenic	NA	aarF domain-containing kinase(ko:K08869)
13	157450240	384.2	CaS13G018300	intergenic	-	-
13	257666774	126.6	CaS13G033210	intergenic	NA	aarF domain-containing kinase(ko:K08869)
5	66432749	384.1	CaS05G012600	intergenic	-	-
5	66432749	384.1	CaS05G012610	intergenic	-	-
13	257519187	125.7	CaS13G033210	intergenic	NA	aarF domain-containing kinase(ko:K08869)
11	91930457	384.1	CaS11G011110	intergenic	-	-
5	66432784	384	CaS05G012600	intergenic	-	-
5	66432784	384	CaS05G012610	intergenic	-	-
12	193214963	384	CaS12G020420	intergenic	-	-
13	257724255	125	CaS13G033210	intergenic	NA	aarF domain-containing kinase(ko:K08869)
13	257518863	124.8	CaS13G033210	intergenic	NA	aarF domain-containing kinase(ko:K08869)
1	154467286	383.6	NONE	intergenic	-	-
13	257519211	124.6	CaS13G033210	intergenic	NA	aarF domain-containing kinase(ko:K08869)
1	154467294	383.6	NONE	intergenic	-	-
1	6296242	383.5	CaS01G000800	intergenic	-	-
1	6296242	383.5	CaS01G000810	intergenic	-	-
7	40395791	383.2	CaS07G006580	intergenic	-	-
7	40395791	383.2	CaS07G006590	intergenic	-	-
10	129782503	383.2	CaS10G019020	intergenic	-	-
10	129782503	383.2	CaS10G019030	intergenic	-	-
13	257724433	124.3	CaS13G033210	intergenic	NA	aarF domain-containing kinase(ko:K08869)
11	91930654	383.2	CaS11G011110	intergenic	-	-
1	259622179	383.1	CaS01G034160	intergenic	-	-
13	257725552	123.4	CaS13G033210	intergenic	NA	aarF domain-containing kinase(ko:K08869)
1	259622190	383.1	CaS01G034160	intergenic	-	-
13	257518916	123.1	CaS13G033210	intergenic	NA	aarF domain-containing kinase(ko:K08869)
13	257724443	122.3	CaS13G033210	intergenic	NA	aarF domain-containing kinase(ko:K08869)
13	257518853	120.4	CaS13G033210	intergenic	NA	aarF domain-containing kinase(ko:K08869)
13	256720678	383.1	CaS13G033160	intergenic	-	-
13	256720678	383.1	CaS13G033170	intergenic	-	-
9	156729443	382.7	CaS09G022400	intergenic	-	-
9	156729443	382.7	NONE	intergenic	-	-
5	175390807	382.6	CaS05G024500	intergenic	-	-
5	175390807	382.6	CaS05G024510	intergenic	-	-
10	129782243	382.5	CaS10G019020	intergenic	-	-
10	129782243	382.5	CaS10G019030	intergenic	-	-
10	129782260	382.5	CaS10G019020	intergenic	-	-
10	129782260	382.5	CaS10G019030	intergenic	-	-
13	155066641	382.5	CaS13G018090	intergenic	-	-
13	257519227	119.6	CaS13G033210	intergenic	NA	aarF domain-containing kinase(ko:K08869)
10	129782271	382.4	CaS10G019020	intergenic	-	-
10	129782271	382.4	CaS10G019030	intergenic	-	-
13	257519193	119.4	CaS13G033210	intergenic	NA	aarF domain-containing kinase(ko:K08869)
13	92835995	382.3	CaS13G011350	intergenic	-	-
13	257724262	118.7	CaS13G033210	intergenic	NA	aarF domain-containing kinase(ko:K08869)
8	171670226	382.1	CaS08G023580	intergenic	-	-
13	257518908	118.6	CaS13G033210	intergenic	NA	aarF domain-containing kinase(ko:K08869)
11	91906969	382.1	CaS11G011110	intergenic	-	-
13	257519607	118.4	CaS13G033210	intergenic	NA	aarF domain-containing kinase(ko:K08869)
8	109079662	381.9	CaS08G013570	intergenic	-	-
13	257519162	117.6	CaS13G033210	intergenic	NA	aarF domain-containing kinase(ko:K08869)
8	109079675	381.9	CaS08G013570	intergenic	-	-
6	154872433	149.3	CaS06G017970	intergenic	MAPK signaling pathway - plant(map04016);Plant hormone signal transduction(map04075)	abscisic acid receptor PYR/PYL family(ko:K14496)
11	91906837	381.9	CaS11G011110	intergenic	-	-
11	151271858	381.8	CaS11G019550	intergenic	-	-
11	151271858	381.8	CaS11G019560	intergenic	-	-
11	151271865	381.8	CaS11G019550	intergenic	-	-
11	151271865	381.8	CaS11G019560	intergenic	-	-
11	151271871	381.8	CaS11G019550	intergenic	-	-
11	151271871	381.8	CaS11G019560	intergenic	-	-
11	151271874	381.8	CaS11G019550	intergenic	-	-
11	151271874	381.8	CaS11G019560	intergenic	-	-
11	151271879	381.8	CaS11G019550	intergenic	-	-
11	151271879	381.8	CaS11G019560	intergenic	-	-
11	151271887	381.8	CaS11G019550	intergenic	-	-
11	151271887	381.8	CaS11G019560	intergenic	-	-
1	109707296	381.7	CaS01G016240	intergenic	-	-
6	154872497	140.8	CaS06G017970	intergenic	MAPK signaling pathway - plant(map04016);Plant hormone signal transduction(map04075)	abscisic acid receptor PYR/PYL family(ko:K14496)
1	109707304	381.7	CaS01G016240	intergenic	-	-
6	154872346	134.9	CaS06G017970	intergenic	MAPK signaling pathway - plant(map04016);Plant hormone signal transduction(map04075)	abscisic acid receptor PYR/PYL family(ko:K14496)
5	175412994	381.4	CaS05G024500	intergenic	-	-
5	175412994	381.4	CaS05G024510	intergenic	-	-
5	175390789	381	CaS05G024500	intergenic	-	-
5	175390789	381	CaS05G024510	intergenic	-	-
5	175390795	381	CaS05G024500	intergenic	-	-
5	175390795	381	CaS05G024510	intergenic	-	-
13	155070649	380.9	CaS13G018090	intergenic	-	-
6	154872436	133.4	CaS06G017970	intergenic	MAPK signaling pathway - plant(map04016);Plant hormone signal transduction(map04075)	abscisic acid receptor PYR/PYL family(ko:K14496)
15	70902558	380.9	CaS15G009090	intergenic	-	-
15	70902558	380.9	CaS15G009100	intergenic	-	-
15	70902591	380.9	CaS15G009090	intergenic	-	-
15	70902591	380.9	CaS15G009100	intergenic	-	-
6	154872481	133.4	CaS06G017970	intergenic	MAPK signaling pathway - plant(map04016);Plant hormone signal transduction(map04075)	abscisic acid receptor PYR/PYL family(ko:K14496)
11	91930326	380.8	CaS11G011110	intergenic	-	-
6	154872358	129.8	CaS06G017970	intergenic	MAPK signaling pathway - plant(map04016);Plant hormone signal transduction(map04075)	abscisic acid receptor PYR/PYL family(ko:K14496)
11	91930331	380.8	CaS11G011110	intergenic	-	-
6	154869519	129.7	CaS06G017970	intergenic	MAPK signaling pathway - plant(map04016);Plant hormone signal transduction(map04075)	abscisic acid receptor PYR/PYL family(ko:K14496)
11	91930337	380.8	CaS11G011110	intergenic	-	-
6	154869535	129.7	CaS06G017970	intergenic	MAPK signaling pathway - plant(map04016);Plant hormone signal transduction(map04075)	abscisic acid receptor PYR/PYL family(ko:K14496)
11	91930342	380.8	CaS11G011110	intergenic	-	-
6	154869260	129.6	CaS06G017970	intergenic	MAPK signaling pathway - plant(map04016);Plant hormone signal transduction(map04075)	abscisic acid receptor PYR/PYL family(ko:K14496)
15	31149254	380.7	CaS15G004850	intergenic	-	-
13	155060053	380.1	CaS13G018090	intergenic	-	-
6	154869507	127.1	CaS06G017970	intergenic	MAPK signaling pathway - plant(map04016);Plant hormone signal transduction(map04075)	abscisic acid receptor PYR/PYL family(ko:K14496)
5	175377250	380	CaS05G024500	intergenic	-	-
5	175377250	380	CaS05G024510	intergenic	-	-
1	259621924	379.9	CaS01G034160	intergenic	-	-
6	154872334	127.1	CaS06G017970	intergenic	MAPK signaling pathway - plant(map04016);Plant hormone signal transduction(map04075)	abscisic acid receptor PYR/PYL family(ko:K14496)
1	259621950	379.9	CaS01G034160	intergenic	-	-
6	154872354	125	CaS06G017970	intergenic	MAPK signaling pathway - plant(map04016);Plant hormone signal transduction(map04075)	abscisic acid receptor PYR/PYL family(ko:K14496)
5	66431633	379.9	CaS05G012600	intergenic	-	-
5	66431633	379.9	CaS05G012610	intergenic	-	-
5	66431635	379.9	CaS05G012600	intergenic	-	-
5	66431635	379.9	CaS05G012610	intergenic	-	-
5	66431576	379.8	CaS05G012600	intergenic	-	-
5	66431576	379.8	CaS05G012610	intergenic	-	-
5	237746966	379.8	CaS05G030230	intergenic	-	-
6	154869763	124.9	CaS06G017970	intergenic	MAPK signaling pathway - plant(map04016);Plant hormone signal transduction(map04075)	abscisic acid receptor PYR/PYL family(ko:K14496)
5	237746968	379.8	CaS05G030230	intergenic	-	-
6	154870008	124.6	CaS06G017970	intergenic	MAPK signaling pathway - plant(map04016);Plant hormone signal transduction(map04075)	abscisic acid receptor PYR/PYL family(ko:K14496)
5	237746973	379.8	CaS05G030230	intergenic	-	-
6	154869118	122.1	CaS06G017970	intergenic	MAPK signaling pathway - plant(map04016);Plant hormone signal transduction(map04075)	abscisic acid receptor PYR/PYL family(ko:K14496)
5	237746981	379.8	CaS05G030230	intergenic	-	-
6	154869271	121.8	CaS06G017970	intergenic	MAPK signaling pathway - plant(map04016);Plant hormone signal transduction(map04075)	abscisic acid receptor PYR/PYL family(ko:K14496)
5	237746983	379.8	CaS05G030230	intergenic	-	-
6	154868707	120.2	CaS06G017970	intergenic	MAPK signaling pathway - plant(map04016);Plant hormone signal transduction(map04075)	abscisic acid receptor PYR/PYL family(ko:K14496)
5	237746993	379.8	CaS05G030230	intergenic	-	-
6	76130514	128	CaS06G009250	intergenic	Fatty acid biosynthesis(map00061);Pyruvate metabolism(map00620);Propanoate metabolism(map00640);Carbon fixation pathways in prokaryotes(map00720);Metabolic pathways (map01100);Biosynthesis of secondary metabolites(map01110);Microbial metabolism in diverse environments(map01120);Biosynthesis of antibiotics(map01130);Carbon metabolism(map01200);Fatty acid metabolism(map01212)	acetyl-CoA carboxylase carboxyl transferase subunit beta(ko:K01963,EC:6.4.1.2 2.1.3.15)
13	155059692	379.7	CaS13G018090	intergenic	-	-
6	76130516	123.4	CaS06G009250	intergenic	Fatty acid biosynthesis(map00061);Pyruvate metabolism(map00620);Propanoate metabolism(map00640);Carbon fixation pathways in prokaryotes(map00720);Metabolic pathways (map01100);Biosynthesis of secondary metabolites(map01110);Microbial metabolism in diverse environments(map01120);Biosynthesis of antibiotics(map01130);Carbon metabolism(map01200);Fatty acid metabolism(map01212)	acetyl-CoA carboxylase carboxyl transferase subunit beta(ko:K01963,EC:6.4.1.2 2.1.3.15)
13	155059704	379.7	CaS13G018090	intergenic	-	-
6	76130481	117.8	CaS06G009250	intergenic	Fatty acid biosynthesis(map00061);Pyruvate metabolism(map00620);Propanoate metabolism(map00640);Carbon fixation pathways in prokaryotes(map00720);Metabolic pathways (map01100);Biosynthesis of secondary metabolites(map01110);Microbial metabolism in diverse environments(map01120);Biosynthesis of antibiotics(map01130);Carbon metabolism(map01200);Fatty acid metabolism(map01212)	acetyl-CoA carboxylase carboxyl transferase subunit beta(ko:K01963,EC:6.4.1.2 2.1.3.15)
13	155059735	379.7	CaS13G018090	intergenic	-	-
6	76130482	117.8	CaS06G009250	intergenic	Fatty acid biosynthesis(map00061);Pyruvate metabolism(map00620);Propanoate metabolism(map00640);Carbon fixation pathways in prokaryotes(map00720);Metabolic pathways (map01100);Biosynthesis of secondary metabolites(map01110);Microbial metabolism in diverse environments(map01120);Biosynthesis of antibiotics(map01130);Carbon metabolism(map01200);Fatty acid metabolism(map01212)	acetyl-CoA carboxylase carboxyl transferase subunit beta(ko:K01963,EC:6.4.1.2 2.1.3.15)
5	183296708	379.6	CaS05G024970	intergenic	-	-
5	183296708	379.6	CaS05G024980	intergenic	-	-
13	155059583	379.6	CaS13G018090	intergenic	-	-
6	76133249	117.4	CaS06G009250	intergenic	Fatty acid biosynthesis(map00061);Pyruvate metabolism(map00620);Propanoate metabolism(map00640);Carbon fixation pathways in prokaryotes(map00720);Metabolic pathways (map01100);Biosynthesis of secondary metabolites(map01110);Microbial metabolism in diverse environments(map01120);Biosynthesis of antibiotics(map01130);Carbon metabolism(map01200);Fatty acid metabolism(map01212)	acetyl-CoA carboxylase carboxyl transferase subunit beta(ko:K01963,EC:6.4.1.2 2.1.3.15)
5	66435769	379.5	CaS05G012600	intergenic	-	-
5	66435769	379.5	CaS05G012610	intergenic	-	-
8	7364395	379.4	CaS08G000920	intergenic	-	-
8	7364395	379.4	CaS08G000930	intergenic	-	-
9	156753334	379.4	CaS09G022400	intergenic	-	-
9	156753334	379.4	NONE	intergenic	-	-
9	157193343	379.4	CaS09G022400	intergenic	-	-
9	157193343	379.4	NONE	intergenic	-	-
6	76133269	117.4	CaS06G009250	intergenic	Fatty acid biosynthesis(map00061);Pyruvate metabolism(map00620);Propanoate metabolism(map00640);Carbon fixation pathways in prokaryotes(map00720);Metabolic pathways (map01100);Biosynthesis of secondary metabolites(map01110);Microbial metabolism in diverse environments(map01120);Biosynthesis of antibiotics(map01130);Carbon metabolism(map01200);Fatty acid metabolism(map01212)	acetyl-CoA carboxylase carboxyl transferase subunit beta(ko:K01963,EC:6.4.1.2 2.1.3.15)
14	176785888	379.2	CaS14G024330	intergenic	-	-
2	114036275	324.4	CaS02G013960	intergenic	NA	acid phosphatase type 7(ko:K22390)
14	176785916	379.2	CaS14G024330	intergenic	-	-
7	40395726	379.1	CaS07G006580	intergenic	-	-
7	40395726	379.1	CaS07G006590	intergenic	-	-
7	40395728	379.1	CaS07G006580	intergenic	-	-
7	40395728	379.1	CaS07G006590	intergenic	-	-
7	40395751	379.1	CaS07G006580	intergenic	-	-
7	40395751	379.1	CaS07G006590	intergenic	-	-
7	40395828	379.1	CaS07G006580	intergenic	-	-
7	40395828	379.1	CaS07G006590	intergenic	-	-
7	40395876	379.1	CaS07G006580	intergenic	-	-
7	40395876	379.1	CaS07G006590	intergenic	-	-
13	155070602	379	CaS13G018090	intergenic	-	-
2	114036286	324.4	CaS02G013960	intergenic	NA	acid phosphatase type 7(ko:K22390)
8	7364103	378.7	CaS08G000920	intergenic	-	-
8	7364103	378.7	CaS08G000930	intergenic	-	-
15	70908145	378.7	CaS15G009090	intergenic	-	-
15	70908145	378.7	CaS15G009100	intergenic	-	-
1	239315571	378.6	CaS01G030620	intergenic	-	-
1	239315571	378.6	CaS01G030630	intergenic	-	-
5	165957436	378.4	CaS05G024200	intergenic	-	-
2	114036293	324.4	CaS02G013960	intergenic	NA	acid phosphatase type 7(ko:K22390)
5	165957441	378.4	CaS05G024200	intergenic	-	-
2	114036456	324.2	CaS02G013960	intergenic	NA	acid phosphatase type 7(ko:K22390)
5	165957448	378.4	CaS05G024200	intergenic	-	-
2	114036469	324.2	CaS02G013960	intergenic	NA	acid phosphatase type 7(ko:K22390)
8	7370886	378.3	CaS08G000930	upstream	-	-
8	7370908	378.3	CaS08G000930	upstream	-	-
1	79402069	378.2	CaS01G012660	intergenic	-	-
2	114036239	317.2	CaS02G013960	intergenic	NA	acid phosphatase type 7(ko:K22390)
12	193214992	378.2	CaS12G020420	intergenic	-	-
2	114036250	317.2	CaS02G013960	intergenic	NA	acid phosphatase type 7(ko:K22390)
4	94785585	378.1	CaS04G009250	intergenic	-	-
4	94785585	378.1	CaS04G009260	intergenic	-	-
11	131678492	378.1	CaS11G016540	intergenic	-	-
2	114036254	317.2	CaS02G013960	intergenic	NA	acid phosphatase type 7(ko:K22390)
1	109750090	377.9	CaS01G016240	intergenic	-	-
2	114036231	305.2	CaS02G013960	intergenic	NA	acid phosphatase type 7(ko:K22390)
14	211741117	377.8	CaS14G027370	intergenic	-	-
2	114034586	300.7	CaS02G013960	intergenic	NA	acid phosphatase type 7(ko:K22390)
5	175377248	377.6	CaS05G024500	intergenic	-	-
5	175377248	377.6	CaS05G024510	intergenic	-	-
1	79448555	377.4	CaS01G012660	intergenic	-	-
2	114034569	294.5	CaS02G013960	intergenic	NA	acid phosphatase type 7(ko:K22390)
9	157761397	377.2	CaS09G022400	intergenic	-	-
9	157761397	377.2	NONE	intergenic	-	-
2	114033319	291.2	CaS02G013960	intergenic	NA	acid phosphatase type 7(ko:K22390)
8	171667898	377	CaS08G023580	intergenic	-	-
12	138453215	376.9	NONE	intergenic	-	-
2	114033336	290.6	CaS02G013960	intergenic	NA	acid phosphatase type 7(ko:K22390)
8	7401031	376.8	CaS08G000930	intergenic	-	-
8	7401031	376.8	CaS08G000940	intergenic	-	-
6	230918130	376.7	CaS06G030590	intergenic	-	-
2	114036226	287.3	CaS02G013960	intergenic	NA	acid phosphatase type 7(ko:K22390)
6	230918137	376.7	CaS06G030590	intergenic	-	-
2	114034492	286.3	CaS02G013960	intergenic	NA	acid phosphatase type 7(ko:K22390)
1	109745298	376.6	CaS01G016240	intergenic	-	-
2	114034553	286.3	CaS02G013960	intergenic	NA	acid phosphatase type 7(ko:K22390)
1	109745313	376.6	CaS01G016240	intergenic	-	-
2	114033350	279.4	CaS02G013960	intergenic	NA	acid phosphatase type 7(ko:K22390)
1	238667332	376.5	CaS01G030600	intergenic	-	-
1	238667332	376.5	CaS01G030610	intergenic	-	-
1	238667337	376.5	CaS01G030600	intergenic	-	-
1	238667337	376.5	CaS01G030610	intergenic	-	-
1	238667341	376.5	CaS01G030600	intergenic	-	-
1	238667341	376.5	CaS01G030610	intergenic	-	-
4	94768599	376.5	CaS04G009250	intergenic	-	-
4	94768599	376.5	CaS04G009260	intergenic	-	-
2	114034590	279.1	CaS02G013960	intergenic	NA	acid phosphatase type 7(ko:K22390)
6	64982960	376.3	CaS06G008170	intergenic	-	-
14	211736607	376.1	CaS14G027370	intergenic	-	-
2	114034868	278.7	CaS02G013960	intergenic	NA	acid phosphatase type 7(ko:K22390)
5	237746934	376	CaS05G030230	intergenic	-	-
13	126179459	277.7	CaS13G014690	intergenic	NA	acid phosphatase type 7(ko:K22390)
13	256716278	376	CaS13G033160	intergenic	-	-
13	256716278	376	CaS13G033170	intergenic	-	-
13	155066428	375.9	CaS13G018090	intergenic	-	-
13	126179516	275.9	CaS13G014690	intergenic	NA	acid phosphatase type 7(ko:K22390)
13	155066449	375.9	CaS13G018090	intergenic	-	-
13	126179521	275.9	CaS13G014690	intergenic	NA	acid phosphatase type 7(ko:K22390)
13	155066467	375.9	CaS13G018090	intergenic	-	-
13	126179537	275.9	CaS13G014690	intergenic	NA	acid phosphatase type 7(ko:K22390)
13	155066486	375.9	CaS13G018090	intergenic	-	-
2	114033356	273.5	CaS02G013960	intergenic	NA	acid phosphatase type 7(ko:K22390)
14	18161196	375.9	CaS14G003680	intergenic	-	-
14	18161196	375.9	CaS14G003690	intergenic	-	-
5	66428467	375.7	CaS05G012600	intergenic	-	-
5	66428467	375.7	CaS05G012610	intergenic	-	-
2	114033366	273.5	CaS02G013960	intergenic	NA	acid phosphatase type 7(ko:K22390)
8	171670293	375.7	CaS08G023580	intergenic	-	-
5	66428417	375.6	CaS05G012600	intergenic	-	-
5	66428417	375.6	CaS05G012610	intergenic	-	-
2	114033325	270.4	CaS02G013960	intergenic	NA	acid phosphatase type 7(ko:K22390)
15	31148389	375.6	CaS15G004850	intergenic	-	-
1	6296159	375.4	CaS01G000800	intergenic	-	-
1	6296159	375.4	CaS01G000810	intergenic	-	-
5	175390820	375.4	CaS05G024500	intergenic	-	-
5	175390820	375.4	CaS05G024510	intergenic	-	-
14	211718870	375.1	CaS14G027370	intergenic	-	-
2	114033504	269.1	CaS02G013960	intergenic	NA	acid phosphatase type 7(ko:K22390)
2	114034944	268.2	CaS02G013960	intergenic	NA	acid phosphatase type 7(ko:K22390)
2	114035106	268.1	CaS02G013960	intergenic	NA	acid phosphatase type 7(ko:K22390)
3	34741779	374.7	CaS03G004410	intergenic	-	-
3	34741779	374.7	CaS03G004420	intergenic	-	-
9	156819218	374.6	CaS09G022400	intergenic	-	-
9	156819218	374.6	NONE	intergenic	-	-
10	129782274	374.2	CaS10G019020	intergenic	-	-
10	129782274	374.2	CaS10G019030	intergenic	-	-
13	126179449	265.1	CaS13G014690	intergenic	NA	acid phosphatase type 7(ko:K22390)
13	126179482	264.8	CaS13G014690	intergenic	NA	acid phosphatase type 7(ko:K22390)
10	129782329	374.1	CaS10G019020	intergenic	-	-
10	129782329	374.1	CaS10G019030	intergenic	-	-
12	193214969	374	CaS12G020420	intergenic	-	-
13	126179487	264.8	CaS13G014690	intergenic	NA	acid phosphatase type 7(ko:K22390)
2	117968611	373.9	CaS02G014460	intergenic	-	-
2	117968611	373.9	CaS02G014470	intergenic	-	-
2	114034230	263.7	CaS02G013960	intergenic	NA	acid phosphatase type 7(ko:K22390)
15	31148364	373.9	CaS15G004850	intergenic	-	-
1	199611934	373.8	CaS01G024950	intronic	-	-
1	199611948	373.8	CaS01G024950	intronic	-	-
5	175377213	373.6	CaS05G024500	intergenic	-	-
5	175377213	373.6	CaS05G024510	intergenic	-	-
5	175390880	373.5	CaS05G024500	intergenic	-	-
5	175390880	373.5	CaS05G024510	intergenic	-	-
9	156778602	373.3	CaS09G022400	intergenic	-	-
9	156778602	373.3	NONE	intergenic	-	-
9	157207033	373.3	CaS09G022400	intergenic	-	-
9	157207033	373.3	NONE	intergenic	-	-
15	70902619	373.2	CaS15G009090	intergenic	-	-
15	70902619	373.2	CaS15G009100	intergenic	-	-
15	70902638	373.2	CaS15G009090	intergenic	-	-
15	70902638	373.2	CaS15G009100	intergenic	-	-
2	114034253	263.6	CaS02G013960	intergenic	NA	acid phosphatase type 7(ko:K22390)
8	171672394	373	CaS08G023580	intergenic	-	-
12	193201683	373	CaS12G020420	intergenic	-	-
13	126179573	262.1	CaS13G014690	intergenic	NA	acid phosphatase type 7(ko:K22390)
13	157450267	373	CaS13G018300	intergenic	-	-
13	126179617	261.8	CaS13G014690	intergenic	NA	acid phosphatase type 7(ko:K22390)
2	117966048	372.8	CaS02G014460	intergenic	-	-
2	117966048	372.8	CaS02G014470	intergenic	-	-
1	238666826	372.7	CaS01G030600	intergenic	-	-
1	238666826	372.7	CaS01G030610	intergenic	-	-
2	117966094	372.7	CaS02G014460	intergenic	-	-
2	117966094	372.7	CaS02G014470	intergenic	-	-
2	114033309	255.5	CaS02G013960	intergenic	NA	acid phosphatase type 7(ko:K22390)
1	154467315	372.6	NONE	intergenic	-	-
2	117966184	372.6	CaS02G014460	intergenic	-	-
2	117966184	372.6	CaS02G014470	intergenic	-	-
5	165957891	372	CaS05G024200	intergenic	-	-
2	114034483	255.2	CaS02G013960	intergenic	NA	acid phosphatase type 7(ko:K22390)
7	40396098	372	CaS07G006580	intergenic	-	-
7	40396098	372	CaS07G006590	intergenic	-	-
13	252622329	372	CaS13G032310	intergenic	-	-
13	252622329	372	CaS13G032320	intergenic	-	-
12	193214980	371.9	CaS12G020420	intergenic	-	-
2	114033316	251.1	CaS02G013960	intergenic	NA	acid phosphatase type 7(ko:K22390)
1	6296646	371.8	CaS01G000800	intergenic	-	-
1	6296646	371.8	CaS01G000810	intergenic	-	-
6	164496020	371.8	CaS06G019310	intergenic	-	-
6	164496020	371.8	CaS06G019320	intergenic	-	-
14	211718808	371.8	CaS14G027370	intergenic	-	-
2	114033396	251.1	CaS02G013960	intergenic	NA	acid phosphatase type 7(ko:K22390)
13	155062332	371.6	CaS13G018090	intergenic	-	-
2	114033407	251.1	CaS02G013960	intergenic	NA	acid phosphatase type 7(ko:K22390)
13	155062348	371.6	CaS13G018090	intergenic	-	-
2	114033457	251.1	CaS02G013960	intergenic	NA	acid phosphatase type 7(ko:K22390)
5	175413027	370.9	CaS05G024500	intergenic	-	-
5	175413027	370.9	CaS05G024510	intergenic	-	-
5	237743624	370.9	CaS05G030230	intergenic	-	-
2	114033462	251.1	CaS02G013960	intergenic	NA	acid phosphatase type 7(ko:K22390)
5	237743627	370.9	CaS05G030230	intergenic	-	-
2	114034901	250.4	CaS02G013960	intergenic	NA	acid phosphatase type 7(ko:K22390)
7	40395798	370.5	CaS07G006580	intergenic	-	-
7	40395798	370.5	CaS07G006590	intergenic	-	-
7	40395810	370.5	CaS07G006580	intergenic	-	-
7	40395810	370.5	CaS07G006590	intergenic	-	-
13	256721934	370.3	CaS13G033160	intergenic	-	-
13	256721934	370.3	CaS13G033170	intergenic	-	-
7	40396305	370.2	CaS07G006580	intergenic	-	-
7	40396305	370.2	CaS07G006590	intergenic	-	-
14	211719015	370.1	CaS14G027370	intergenic	-	-
13	126179604	248.3	CaS13G014690	intergenic	NA	acid phosphatase type 7(ko:K22390)
13	126172400	245.7	CaS13G014690	intergenic	NA	acid phosphatase type 7(ko:K22390)
15	31147815	369.7	CaS15G004850	intergenic	-	-
13	126172403	245.7	CaS13G014690	intergenic	NA	acid phosphatase type 7(ko:K22390)
15	31147825	369.7	CaS15G004850	intergenic	-	-
2	114033332	242.1	CaS02G013960	intergenic	NA	acid phosphatase type 7(ko:K22390)
15	31147831	369.7	CaS15G004850	intergenic	-	-
6	230910536	369.6	CaS06G030590	intergenic	-	-
13	126179325	239.8	CaS13G014690	intergenic	NA	acid phosphatase type 7(ko:K22390)
12	193192974	369.2	CaS12G020420	intergenic	-	-
13	126179348	239.8	CaS13G014690	intergenic	NA	acid phosphatase type 7(ko:K22390)
4	94785599	369.1	CaS04G009250	intergenic	-	-
4	94785599	369.1	CaS04G009260	intergenic	-	-
13	155063839	368.9	CaS13G018090	intergenic	-	-
13	126172411	239.6	CaS13G014690	intergenic	NA	acid phosphatase type 7(ko:K22390)
13	155063897	368.8	CaS13G018090	intergenic	-	-
13	126179599	239.5	CaS13G014690	intergenic	NA	acid phosphatase type 7(ko:K22390)
10	129780820	368.7	CaS10G019020	intergenic	-	-
10	129780820	368.7	CaS10G019030	intergenic	-	-
13	126179602	239.5	CaS13G014690	intergenic	NA	acid phosphatase type 7(ko:K22390)
2	114033275	238.3	CaS02G013960	intergenic	NA	acid phosphatase type 7(ko:K22390)
5	183295612	368.6	CaS05G024970	intergenic	-	-
5	183295612	368.6	CaS05G024980	intergenic	-	-
9	158002948	368.6	CaS09G022400	intergenic	-	-
9	158002948	368.6	NONE	intergenic	-	-
9	158002962	368.6	CaS09G022400	intergenic	-	-
9	158002962	368.6	NONE	intergenic	-	-
10	129780841	368.3	CaS10G019020	intergenic	-	-
10	129780841	368.3	CaS10G019030	intergenic	-	-
2	114033283	238.3	CaS02G013960	intergenic	NA	acid phosphatase type 7(ko:K22390)
8	171670318	368.1	CaS08G023580	intergenic	-	-
2	114033300	238.3	CaS02G013960	intergenic	NA	acid phosphatase type 7(ko:K22390)
8	171670321	368.1	CaS08G023580	intergenic	-	-
7	40396718	368	CaS07G006580	intergenic	-	-
7	40396718	368	CaS07G006590	intergenic	-	-
7	95562110	368	CaS07G012920	intergenic	-	-
7	95562110	368	CaS07G012930	intergenic	-	-
13	126179621	235.4	CaS13G014690	intergenic	NA	acid phosphatase type 7(ko:K22390)
13	126179582	235.1	CaS13G014690	intergenic	NA	acid phosphatase type 7(ko:K22390)
8	7401093	367.9	CaS08G000930	intergenic	-	-
8	7401093	367.9	CaS08G000940	intergenic	-	-
13	126172463	234.8	CaS13G014690	intergenic	NA	acid phosphatase type 7(ko:K22390)
11	91924499	367.9	CaS11G011110	intergenic	-	-
12	193169130	367.9	CaS12G020420	intergenic	-	-
2	114033412	233.1	CaS02G013960	intergenic	NA	acid phosphatase type 7(ko:K22390)
2	114033415	233.1	CaS02G013960	intergenic	NA	acid phosphatase type 7(ko:K22390)
8	109079849	367.8	CaS08G013570	intergenic	-	-
9	157991574	367.7	CaS09G022400	intergenic	-	-
9	157991574	367.7	NONE	intergenic	-	-
9	158096143	367.7	CaS09G022400	intergenic	-	-
9	158096143	367.7	NONE	intergenic	-	-
2	114033424	233.1	CaS02G013960	intergenic	NA	acid phosphatase type 7(ko:K22390)
15	31148397	367.7	CaS15G004850	intergenic	-	-
2	114033429	233.1	CaS02G013960	intergenic	NA	acid phosphatase type 7(ko:K22390)
15	31148446	367.7	CaS15G004850	intergenic	-	-
1	6296579	367.6	CaS01G000800	intergenic	-	-
1	6296579	367.6	CaS01G000810	intergenic	-	-
1	6296591	367.6	CaS01G000800	intergenic	-	-
1	6296591	367.6	CaS01G000810	intergenic	-	-
9	157991529	367.6	CaS09G022400	intergenic	-	-
9	157991529	367.6	NONE	intergenic	-	-
1	6296541	367.5	CaS01G000800	intergenic	-	-
1	6296541	367.5	CaS01G000810	intergenic	-	-
1	6296561	367.5	CaS01G000800	intergenic	-	-
1	6296561	367.5	CaS01G000810	intergenic	-	-
14	211718917	367.5	CaS14G027370	intergenic	-	-
2	114033448	233.1	CaS02G013960	intergenic	NA	acid phosphatase type 7(ko:K22390)
14	211718919	367.5	CaS14G027370	intergenic	-	-
13	126172381	232.7	CaS13G014690	intergenic	NA	acid phosphatase type 7(ko:K22390)
14	211718940	367.4	CaS14G027370	intergenic	-	-
13	126179414	226	CaS13G014690	intergenic	NA	acid phosphatase type 7(ko:K22390)
7	95575572	367.1	CaS07G012920	intergenic	-	-
7	95575572	367.1	CaS07G012930	intergenic	-	-
14	211741148	367.1	CaS14G027370	intergenic	-	-
13	126179356	225.7	CaS13G014690	intergenic	NA	acid phosphatase type 7(ko:K22390)
5	66428292	366.9	CaS05G012600	intergenic	-	-
5	66428292	366.9	CaS05G012610	intergenic	-	-
6	230913178	366.9	CaS06G030590	intergenic	-	-
13	126179408	224.1	CaS13G014690	intergenic	NA	acid phosphatase type 7(ko:K22390)
6	230913179	366.9	CaS06G030590	intergenic	-	-
2	114033376	224	CaS02G013960	intergenic	NA	acid phosphatase type 7(ko:K22390)
6	230913188	366.9	CaS06G030590	intergenic	-	-
2	114033379	224	CaS02G013960	intergenic	NA	acid phosphatase type 7(ko:K22390)
14	211718878	366.8	CaS14G027370	intergenic	-	-
13	126172417	221.7	CaS13G014690	intergenic	NA	acid phosphatase type 7(ko:K22390)
14	211718886	366.8	CaS14G027370	intergenic	-	-
2	114033253	221.3	CaS02G013960	intergenic	NA	acid phosphatase type 7(ko:K22390)
14	211718910	366.8	CaS14G027370	intergenic	-	-
2	114033271	221.3	CaS02G013960	intergenic	NA	acid phosphatase type 7(ko:K22390)
5	175390725	366.7	CaS05G024500	intergenic	-	-
5	175390725	366.7	CaS05G024510	intergenic	-	-
5	237746999	366.7	CaS05G030230	intergenic	-	-
13	126179852	221.2	CaS13G014690	intergenic	NA	acid phosphatase type 7(ko:K22390)
5	237747003	366.7	CaS05G030230	intergenic	-	-
13	126179360	221	CaS13G014690	intergenic	NA	acid phosphatase type 7(ko:K22390)
5	237747016	366.7	CaS05G030230	intergenic	-	-
2	114033381	220.4	CaS02G013960	intergenic	NA	acid phosphatase type 7(ko:K22390)
5	237747020	366.7	CaS05G030230	intergenic	-	-
13	126172454	213.9	CaS13G014690	intergenic	NA	acid phosphatase type 7(ko:K22390)
13	157451291	366.6	CaS13G018300	intergenic	-	-
13	126179390	212.3	CaS13G014690	intergenic	NA	acid phosphatase type 7(ko:K22390)
13	157451323	366.6	CaS13G018300	intergenic	-	-
13	126179398	212.3	CaS13G014690	intergenic	NA	acid phosphatase type 7(ko:K22390)
13	157451333	366.6	CaS13G018300	intergenic	-	-
13	126179418	210.9	CaS13G014690	intergenic	NA	acid phosphatase type 7(ko:K22390)
13	157451275	366.5	CaS13G018300	intergenic	-	-
13	126172422	209.4	CaS13G014690	intergenic	NA	acid phosphatase type 7(ko:K22390)
13	157450340	366.2	CaS13G018300	intergenic	-	-
13	126172438	209.4	CaS13G014690	intergenic	NA	acid phosphatase type 7(ko:K22390)
7	40395622	366.1	CaS07G006580	intergenic	-	-
7	40395622	366.1	CaS07G006590	intergenic	-	-
13	157450328	366.1	CaS13G018300	intergenic	-	-
13	126179882	207.4	CaS13G014690	intergenic	NA	acid phosphatase type 7(ko:K22390)
5	175390857	366	CaS05G024500	intergenic	-	-
5	175390857	366	CaS05G024510	intergenic	-	-
7	40395479	365.9	CaS07G006580	intergenic	-	-
7	40395479	365.9	CaS07G006590	intergenic	-	-
10	129782245	365.8	CaS10G019020	intergenic	-	-
10	129782245	365.8	CaS10G019030	intergenic	-	-
11	97347281	365.7	CaS11G011860	intergenic	-	-
13	126179380	200.5	CaS13G014690	intergenic	NA	acid phosphatase type 7(ko:K22390)
1	199611922	365.6	CaS01G024950	intronic	-	-
5	183296682	365.6	CaS05G024970	intergenic	-	-
5	183296682	365.6	CaS05G024980	intergenic	-	-
2	117947678	365.5	CaS02G014460	intergenic	-	-
2	117947678	365.5	CaS02G014470	intergenic	-	-
5	66428316	365.4	CaS05G012600	intergenic	-	-
5	66428316	365.4	CaS05G012610	intergenic	-	-
13	157450343	365.2	CaS13G018300	intergenic	-	-
13	126180514	192.8	CaS13G014690	intergenic	NA	acid phosphatase type 7(ko:K22390)
8	7409157	365.1	CaS08G000930	intergenic	-	-
8	7409157	365.1	CaS08G000940	intergenic	-	-
8	7409174	365.1	CaS08G000930	intergenic	-	-
8	7409174	365.1	CaS08G000940	intergenic	-	-
13	155066608	365.1	CaS13G018090	intergenic	-	-
13	126172375	189.8	CaS13G014690	intergenic	NA	acid phosphatase type 7(ko:K22390)
15	70902562	365.1	CaS15G009090	intergenic	-	-
15	70902562	365.1	CaS15G009100	intergenic	-	-
15	70902565	365.1	CaS15G009090	intergenic	-	-
15	70902565	365.1	CaS15G009100	intergenic	-	-
15	70902568	365.1	CaS15G009090	intergenic	-	-
15	70902568	365.1	CaS15G009100	intergenic	-	-
6	230913101	365	CaS06G030590	intergenic	-	-
13	126179377	188.7	CaS13G014690	intergenic	NA	acid phosphatase type 7(ko:K22390)
1	238667223	364.8	CaS01G030600	intergenic	-	-
1	238667223	364.8	CaS01G030610	intergenic	-	-
8	7434355	364.6	CaS08G000950	intergenic	-	-
8	7434355	364.6	CaS08G000960	intergenic	-	-
11	151271821	364.6	CaS11G019550	intergenic	-	-
11	151271821	364.6	CaS11G019560	intergenic	-	-
1	109707287	364.4	CaS01G016240	intergenic	-	-
13	126180524	179.1	CaS13G014690	intergenic	NA	acid phosphatase type 7(ko:K22390)
1	238666876	364.3	CaS01G030600	intergenic	-	-
1	238666876	364.3	CaS01G030610	intergenic	-	-
13	126180711	172.5	CaS13G014690	intergenic	NA	acid phosphatase type 7(ko:K22390)
15	31147397	364.3	CaS15G004850	intergenic	-	-
1	79449188	364.2	CaS01G012660	intergenic	-	-
13	126181030	168.6	CaS13G014690	intergenic	NA	acid phosphatase type 7(ko:K22390)
13	256748284	364.2	CaS13G033160	intergenic	-	-
13	256748284	364.2	CaS13G033170	intergenic	-	-
1	79448618	364	CaS01G012660	intergenic	-	-
13	126181142	162.1	CaS13G014690	intergenic	NA	acid phosphatase type 7(ko:K22390)
1	79448636	364	CaS01G012660	intergenic	-	-
13	126181087	151.3	CaS13G014690	intergenic	NA	acid phosphatase type 7(ko:K22390)
7	40396380	363.7	CaS07G006580	intergenic	-	-
7	40396380	363.7	CaS07G006590	intergenic	-	-
11	151270962	363.3	CaS11G019550	intergenic	-	-
11	151270962	363.3	CaS11G019560	intergenic	-	-
1	6791060	363.2	CaS01G000810	intergenic	-	-
1	6791060	363.2	CaS01G000820	intergenic	-	-
1	6791071	363.2	CaS01G000810	intergenic	-	-
1	6791071	363.2	CaS01G000820	intergenic	-	-
5	175390729	363.1	CaS05G024500	intergenic	-	-
5	175390729	363.1	CaS05G024510	intergenic	-	-
5	175390736	363.1	CaS05G024500	intergenic	-	-
5	175390736	363.1	CaS05G024510	intergenic	-	-
13	126181117	151.3	CaS13G014690	intergenic	NA	acid phosphatase type 7(ko:K22390)
15	31147837	362.9	CaS15G004850	intergenic	-	-
13	126181058	151.2	CaS13G014690	intergenic	NA	acid phosphatase type 7(ko:K22390)
15	31147842	362.9	CaS15G004850	intergenic	-	-
13	126181060	151.2	CaS13G014690	intergenic	NA	acid phosphatase type 7(ko:K22390)
14	162550816	362.8	CaS14G023060	intergenic	-	-
14	211755809	362.7	CaS14G027370	intergenic	-	-
13	126181068	140.5	CaS13G014690	intergenic	NA	acid phosphatase type 7(ko:K22390)
14	211755844	362.7	CaS14G027370	intergenic	-	-
13	126181072	135.1	CaS13G014690	intergenic	NA	acid phosphatase type 7(ko:K22390)
12	138453190	362.2	NONE	intergenic	-	-
14	128133436	129.2	CaS14G020720	intergenic	NA	acid phosphatase type 7(ko:K22390)
12	138453210	362.2	NONE	intergenic	-	-
14	128133440	129.2	CaS14G020720	intergenic	NA	acid phosphatase type 7(ko:K22390)
14	128133478	129.2	CaS14G020720	intergenic	NA	acid phosphatase type 7(ko:K22390)
6	64982935	361.9	CaS06G008170	intergenic	-	-
[truncated: 39,086 more rows]

## Sheet: Oilseed Camellia
Chromosome	Position	u_statistics	Gene	Location	KEGG_Pathway	KEGG_ko
2	12955125	1012	CaS02G001800	intergenic	Ubiquitin mediated proteolysis(map04120)	ubiquitin-conjugating enzyme E2 A(ko:K10573,EC:2.3.2.23)
2	12955125	1012	CaS02G001810	intergenic	-	-
2	12955080	985.4	CaS02G001800	intergenic	Ubiquitin mediated proteolysis(map04120)	ubiquitin-conjugating enzyme E2 A(ko:K10573,EC:2.3.2.23)
2	12955080	985.4	CaS02G001810	intergenic	-	-
4	13273971	979.5	CaS04G000960	intergenic	-	-
4	13273971	979.5	CaS04G000970	intergenic	-	-
2	12955119	965.6	CaS02G001800	intergenic	Ubiquitin mediated proteolysis(map04120)	ubiquitin-conjugating enzyme E2 A(ko:K10573,EC:2.3.2.23)
2	12955119	965.6	CaS02G001810	intergenic	-	-
2	12957300	951.4	CaS02G001800	intergenic	Ubiquitin mediated proteolysis(map04120)	ubiquitin-conjugating enzyme E2 A(ko:K10573,EC:2.3.2.23)
2	12957300	951.4	CaS02G001810	intergenic	-	-
2	12955971	948.3	CaS02G001800	intergenic	Ubiquitin mediated proteolysis(map04120)	ubiquitin-conjugating enzyme E2 A(ko:K10573,EC:2.3.2.23)
2	12955971	948.3	CaS02G001810	intergenic	-	-
4	13273976	938.7	CaS04G000960	intergenic	-	-
4	13273976	938.7	CaS04G000970	intergenic	-	-
4	13274003	938.6	CaS04G000960	intergenic	-	-
4	13274003	938.6	CaS04G000970	intergenic	-	-
4	13273875	935.8	CaS04G000960	intergenic	-	-
4	13273875	935.8	CaS04G000970	intergenic	-	-
4	13273889	935.8	CaS04G000960	intergenic	-	-
4	13273889	935.8	CaS04G000970	intergenic	-	-
4	13273911	935.8	CaS04G000960	intergenic	-	-
4	13273911	935.8	CaS04G000970	intergenic	-	-
14	231756575	926.1	CaS14G028690	intergenic	NA	E3 ubiquitin-protein ligase RNF38/44(ko:K19041,EC:2.3.2.27)
14	231756575	926.1	CaS14G028700	intergenic	NA	solute carrier family 30 (zinc transporter), member 2(ko:K14689)
14	231756581	926.1	CaS14G028690	intergenic	NA	E3 ubiquitin-protein ligase RNF38/44(ko:K19041,EC:2.3.2.27)
14	231756581	926.1	CaS14G028700	intergenic	NA	solute carrier family 30 (zinc transporter), member 2(ko:K14689)
14	231756323	921.5	CaS14G028690	intergenic	NA	E3 ubiquitin-protein ligase RNF38/44(ko:K19041,EC:2.3.2.27)
14	231756323	921.5	CaS14G028700	intergenic	NA	solute carrier family 30 (zinc transporter), member 2(ko:K14689)
2	12951014	915.5	CaS02G001800	intergenic	Ubiquitin mediated proteolysis(map04120)	ubiquitin-conjugating enzyme E2 A(ko:K10573,EC:2.3.2.23)
2	12951014	915.5	CaS02G001810	intergenic	-	-
2	12952560	908.7	CaS02G001800	intergenic	Ubiquitin mediated proteolysis(map04120)	ubiquitin-conjugating enzyme E2 A(ko:K10573,EC:2.3.2.23)
2	12952560	908.7	CaS02G001810	intergenic	-	-
1	139603164	908.4	CaS01G019200	intergenic	-	-
1	139603164	908.4	CaS01G019210	intergenic	NA	ATP-dependent RNA helicase DHX57(ko:K13026,EC:3.6.4.13);ATP-dependent RNA helicase DHX29(ko:K18995,EC:3.6.4.13)
2	12955967	907.8	CaS02G001800	intergenic	Ubiquitin mediated proteolysis(map04120)	ubiquitin-conjugating enzyme E2 A(ko:K10573,EC:2.3.2.23)
2	12955967	907.8	CaS02G001810	intergenic	-	-
2	12955852	907.5	CaS02G001800	intergenic	Ubiquitin mediated proteolysis(map04120)	ubiquitin-conjugating enzyme E2 A(ko:K10573,EC:2.3.2.23)
2	12955852	907.5	CaS02G001810	intergenic	-	-
4	13273953	899.8	CaS04G000960	intergenic	-	-
4	13273953	899.8	CaS04G000970	intergenic	-	-
2	12957357	892.3	CaS02G001800	intergenic	Ubiquitin mediated proteolysis(map04120)	ubiquitin-conjugating enzyme E2 A(ko:K10573,EC:2.3.2.23)
2	12957357	892.3	CaS02G001810	intergenic	-	-
2	12957378	892.3	CaS02G001800	intergenic	Ubiquitin mediated proteolysis(map04120)	ubiquitin-conjugating enzyme E2 A(ko:K10573,EC:2.3.2.23)
2	12957378	892.3	CaS02G001810	intergenic	-	-
2	12957308	892.2	CaS02G001800	intergenic	Ubiquitin mediated proteolysis(map04120)	ubiquitin-conjugating enzyme E2 A(ko:K10573,EC:2.3.2.23)
2	12957308	892.2	CaS02G001810	intergenic	-	-
2	12957321	892.2	CaS02G001800	intergenic	Ubiquitin mediated proteolysis(map04120)	ubiquitin-conjugating enzyme E2 A(ko:K10573,EC:2.3.2.23)
2	12957321	892.2	CaS02G001810	intergenic	-	-
1	139605038	879.7	CaS01G019200	intergenic	-	-
1	139605038	879.7	CaS01G019210	intergenic	NA	ATP-dependent RNA helicase DHX57(ko:K13026,EC:3.6.4.13);ATP-dependent RNA helicase DHX29(ko:K18995,EC:3.6.4.13)
2	12951025	878.9	CaS02G001800	intergenic	Ubiquitin mediated proteolysis(map04120)	ubiquitin-conjugating enzyme E2 A(ko:K10573,EC:2.3.2.23)
2	12951025	878.9	CaS02G001810	intergenic	-	-
2	12951039	878.9	CaS02G001800	intergenic	Ubiquitin mediated proteolysis(map04120)	ubiquitin-conjugating enzyme E2 A(ko:K10573,EC:2.3.2.23)
2	12951039	878.9	CaS02G001810	intergenic	-	-
1	139604972	877.5	CaS01G019200	intergenic	-	-
1	139604972	877.5	CaS01G019210	intergenic	NA	ATP-dependent RNA helicase DHX57(ko:K13026,EC:3.6.4.13);ATP-dependent RNA helicase DHX29(ko:K18995,EC:3.6.4.13)
1	139593719	877.4	CaS01G019200	intergenic	-	-
1	139593719	877.4	CaS01G019210	intergenic	NA	ATP-dependent RNA helicase DHX57(ko:K13026,EC:3.6.4.13);ATP-dependent RNA helicase DHX29(ko:K18995,EC:3.6.4.13)
14	231756315	869.3	CaS14G028690	intergenic	NA	E3 ubiquitin-protein ligase RNF38/44(ko:K19041,EC:2.3.2.27)
14	231756315	869.3	CaS14G028700	intergenic	NA	solute carrier family 30 (zinc transporter), member 2(ko:K14689)
14	231756720	862.1	CaS14G028690	intergenic	NA	E3 ubiquitin-protein ligase RNF38/44(ko:K19041,EC:2.3.2.27)
14	231756720	862.1	CaS14G028700	intergenic	NA	solute carrier family 30 (zinc transporter), member 2(ko:K14689)
14	231756584	861.8	CaS14G028690	intergenic	NA	E3 ubiquitin-protein ligase RNF38/44(ko:K19041,EC:2.3.2.27)
14	231756584	861.8	CaS14G028700	intergenic	NA	solute carrier family 30 (zinc transporter), member 2(ko:K14689)
4	13273867	859.2	CaS04G000960	intergenic	-	-
4	13273867	859.2	CaS04G000970	intergenic	-	-
2	12952529	855.4	CaS02G001800	intergenic	Ubiquitin mediated proteolysis(map04120)	ubiquitin-conjugating enzyme E2 A(ko:K10573,EC:2.3.2.23)
2	12952529	855.4	CaS02G001810	intergenic	-	-
1	139603176	853.5	CaS01G019200	intergenic	-	-
1	139603176	853.5	CaS01G019210	intergenic	NA	ATP-dependent RNA helicase DHX57(ko:K13026,EC:3.6.4.13);ATP-dependent RNA helicase DHX29(ko:K18995,EC:3.6.4.13)
1	139607355	850.6	CaS01G019200	intergenic	-	-
1	139607355	850.6	CaS01G019210	intergenic	NA	ATP-dependent RNA helicase DHX57(ko:K13026,EC:3.6.4.13);ATP-dependent RNA helicase DHX29(ko:K18995,EC:3.6.4.13)
4	13273871	849.5	CaS04G000960	intergenic	-	-
4	13273871	849.5	CaS04G000970	intergenic	-	-
1	139602626	847.3	CaS01G019200	intergenic	-	-
1	139602626	847.3	CaS01G019210	intergenic	NA	ATP-dependent RNA helicase DHX57(ko:K13026,EC:3.6.4.13);ATP-dependent RNA helicase DHX29(ko:K18995,EC:3.6.4.13)
1	139602631	847.3	CaS01G019200	intergenic	-	-
1	139602631	847.3	CaS01G019210	intergenic	NA	ATP-dependent RNA helicase DHX57(ko:K13026,EC:3.6.4.13);ATP-dependent RNA helicase DHX29(ko:K18995,EC:3.6.4.13)
2	12958062	846.3	CaS02G001800	intergenic	Ubiquitin mediated proteolysis(map04120)	ubiquitin-conjugating enzyme E2 A(ko:K10573,EC:2.3.2.23)
2	12958062	846.3	CaS02G001810	intergenic	-	-
1	139603148	846.2	CaS01G019200	intergenic	-	-
1	139603148	846.2	CaS01G019210	intergenic	NA	ATP-dependent RNA helicase DHX57(ko:K13026,EC:3.6.4.13);ATP-dependent RNA helicase DHX29(ko:K18995,EC:3.6.4.13)
4	13274532	844.2	CaS04G000960	intergenic	-	-
4	13274532	844.2	CaS04G000970	intergenic	-	-
4	13273836	842	CaS04G000960	intergenic	-	-
4	13273836	842	CaS04G000970	intergenic	-	-
2	12951560	836.9	CaS02G001800	intergenic	Ubiquitin mediated proteolysis(map04120)	ubiquitin-conjugating enzyme E2 A(ko:K10573,EC:2.3.2.23)
2	12951560	836.9	CaS02G001810	intergenic	-	-
1	79473130	836.2	CaS01G012660	intergenic	-	-
1	79473130	836.2	CaS01G012670	intergenic	NA	uncharacterized protein(ko:K09955)
1	139593855	828.1	CaS01G019200	intergenic	-	-
1	139593855	828.1	CaS01G019210	intergenic	NA	ATP-dependent RNA helicase DHX57(ko:K13026,EC:3.6.4.13);ATP-dependent RNA helicase DHX29(ko:K18995,EC:3.6.4.13)
4	13273842	826.4	CaS04G000960	intergenic	-	-
4	13273842	826.4	CaS04G000970	intergenic	-	-
4	13273860	826.4	CaS04G000960	intergenic	-	-
4	13273860	826.4	CaS04G000970	intergenic	-	-
2	12951042	826.3	CaS02G001800	intergenic	Ubiquitin mediated proteolysis(map04120)	ubiquitin-conjugating enzyme E2 A(ko:K10573,EC:2.3.2.23)
2	12951042	826.3	CaS02G001810	intergenic	-	-
4	13274502	822.8	CaS04G000960	intergenic	-	-
4	13274502	822.8	CaS04G000970	intergenic	-	-
14	231756740	819	CaS14G028690	intergenic	NA	E3 ubiquitin-protein ligase RNF38/44(ko:K19041,EC:2.3.2.27)
14	231756740	819	CaS14G028700	intergenic	NA	solute carrier family 30 (zinc transporter), member 2(ko:K14689)
2	12955961	812.8	CaS02G001800	intergenic	Ubiquitin mediated proteolysis(map04120)	ubiquitin-conjugating enzyme E2 A(ko:K10573,EC:2.3.2.23)
2	12955961	812.8	CaS02G001810	intergenic	-	-
2	12955922	812.7	CaS02G001800	intergenic	Ubiquitin mediated proteolysis(map04120)	ubiquitin-conjugating enzyme E2 A(ko:K10573,EC:2.3.2.23)
2	12955922	812.7	CaS02G001810	intergenic	-	-
2	12955925	812.7	CaS02G001800	intergenic	Ubiquitin mediated proteolysis(map04120)	ubiquitin-conjugating enzyme E2 A(ko:K10573,EC:2.3.2.23)
2	12955925	812.7	CaS02G001810	intergenic	-	-
2	12955877	812.6	CaS02G001800	intergenic	Ubiquitin mediated proteolysis(map04120)	ubiquitin-conjugating enzyme E2 A(ko:K10573,EC:2.3.2.23)
2	12955877	812.6	CaS02G001810	intergenic	-	-
1	139600997	812.5	CaS01G019200	intergenic	-	-
1	139600997	812.5	CaS01G019210	intergenic	NA	ATP-dependent RNA helicase DHX57(ko:K13026,EC:3.6.4.13);ATP-dependent RNA helicase DHX29(ko:K18995,EC:3.6.4.13)
14	231756552	811	CaS14G028690	intergenic	NA	E3 ubiquitin-protein ligase RNF38/44(ko:K19041,EC:2.3.2.27)
14	231756552	811	CaS14G028700	intergenic	NA	solute carrier family 30 (zinc transporter), member 2(ko:K14689)
15	31147848	809	CaS15G004840	intergenic	SNARE interactions in vesicular transport(map04130);Synaptic vesicle cycle(map04721)	syntaxin 1B/2/3(ko:K08486)
15	31147848	809	CaS15G004850	intergenic	-	-
15	31147852	809	CaS15G004840	intergenic	SNARE interactions in vesicular transport(map04130);Synaptic vesicle cycle(map04721)	syntaxin 1B/2/3(ko:K08486)
15	31147852	809	CaS15G004850	intergenic	-	-
1	139602605	808.8	CaS01G019200	intergenic	-	-
1	139602605	808.8	CaS01G019210	intergenic	NA	ATP-dependent RNA helicase DHX57(ko:K13026,EC:3.6.4.13);ATP-dependent RNA helicase DHX29(ko:K18995,EC:3.6.4.13)
2	12951091	808	CaS02G001800	intergenic	Ubiquitin mediated proteolysis(map04120)	ubiquitin-conjugating enzyme E2 A(ko:K10573,EC:2.3.2.23)
2	12951091	808	CaS02G001810	intergenic	-	-
2	12951104	808	CaS02G001800	intergenic	Ubiquitin mediated proteolysis(map04120)	ubiquitin-conjugating enzyme E2 A(ko:K10573,EC:2.3.2.23)
2	12951104	808	CaS02G001810	intergenic	-	-
2	12951108	808	CaS02G001800	intergenic	Ubiquitin mediated proteolysis(map04120)	ubiquitin-conjugating enzyme E2 A(ko:K10573,EC:2.3.2.23)
2	12951108	808	CaS02G001810	intergenic	-	-
2	12951121	808	CaS02G001800	intergenic	Ubiquitin mediated proteolysis(map04120)	ubiquitin-conjugating enzyme E2 A(ko:K10573,EC:2.3.2.23)
2	12951121	808	CaS02G001810	intergenic	-	-
14	231757268	807.1	CaS14G028690	intergenic	NA	E3 ubiquitin-protein ligase RNF38/44(ko:K19041,EC:2.3.2.27)
14	231757268	807.1	CaS14G028700	intergenic	NA	solute carrier family 30 (zinc transporter), member 2(ko:K14689)
1	139605012	805	CaS01G019200	intergenic	-	-
1	139605012	805	CaS01G019210	intergenic	NA	ATP-dependent RNA helicase DHX57(ko:K13026,EC:3.6.4.13);ATP-dependent RNA helicase DHX29(ko:K18995,EC:3.6.4.13)
1	139605014	805	CaS01G019200	intergenic	-	-
1	139605014	805	CaS01G019210	intergenic	NA	ATP-dependent RNA helicase DHX57(ko:K13026,EC:3.6.4.13);ATP-dependent RNA helicase DHX29(ko:K18995,EC:3.6.4.13)
1	139603282	804.3	CaS01G019200	intergenic	-	-
1	139603282	804.3	CaS01G019210	intergenic	NA	ATP-dependent RNA helicase DHX57(ko:K13026,EC:3.6.4.13);ATP-dependent RNA helicase DHX29(ko:K18995,EC:3.6.4.13)
2	12957406	797.7	CaS02G001800	intergenic	Ubiquitin mediated proteolysis(map04120)	ubiquitin-conjugating enzyme E2 A(ko:K10573,EC:2.3.2.23)
2	12957406	797.7	CaS02G001810	intergenic	-	-
2	12951050	788.1	CaS02G001800	intergenic	Ubiquitin mediated proteolysis(map04120)	ubiquitin-conjugating enzyme E2 A(ko:K10573,EC:2.3.2.23)
2	12951050	788.1	CaS02G001810	intergenic	-	-
4	13274523	787	CaS04G000960	intergenic	-	-
4	13274523	787	CaS04G000970	intergenic	-	-
1	109751670	784.3	CaS01G016240	intergenic	-	-
1	109751670	784.3	CaS01G016250	intergenic	NA	cytochrome P450 family 78 subfamily A(ko:K20619)
1	109751676	784.3	CaS01G016240	intergenic	-	-
1	109751676	784.3	CaS01G016250	intergenic	NA	cytochrome P450 family 78 subfamily A(ko:K20619)
2	12951594	783.9	CaS02G001800	intergenic	Ubiquitin mediated proteolysis(map04120)	ubiquitin-conjugating enzyme E2 A(ko:K10573,EC:2.3.2.23)
2	12951594	783.9	CaS02G001810	intergenic	-	-
1	139604988	783	CaS01G019200	intergenic	-	-
1	139604988	783	CaS01G019210	intergenic	NA	ATP-dependent RNA helicase DHX57(ko:K13026,EC:3.6.4.13);ATP-dependent RNA helicase DHX29(ko:K18995,EC:3.6.4.13)
1	139604994	783	CaS01G019200	intergenic	-	-
1	139604994	783	CaS01G019210	intergenic	NA	ATP-dependent RNA helicase DHX57(ko:K13026,EC:3.6.4.13);ATP-dependent RNA helicase DHX29(ko:K18995,EC:3.6.4.13)
15	31147839	782	CaS15G004840	intergenic	SNARE interactions in vesicular transport(map04130);Synaptic vesicle cycle(map04721)	syntaxin 1B/2/3(ko:K08486)
15	31147839	782	CaS15G004850	intergenic	-	-
14	231756309	781.7	CaS14G028690	intergenic	NA	E3 ubiquitin-protein ligase RNF38/44(ko:K19041,EC:2.3.2.27)
14	231756309	781.7	CaS14G028700	intergenic	NA	solute carrier family 30 (zinc transporter), member 2(ko:K14689)
1	79473145	780	CaS01G012660	intergenic	-	-
1	79473145	780	CaS01G012670	intergenic	NA	uncharacterized protein(ko:K09955)
1	79473173	779.9	CaS01G012660	intergenic	-	-
1	79473173	779.9	CaS01G012670	intergenic	NA	uncharacterized protein(ko:K09955)
2	12952507	779	CaS02G001800	intergenic	Ubiquitin mediated proteolysis(map04120)	ubiquitin-conjugating enzyme E2 A(ko:K10573,EC:2.3.2.23)
2	12952507	779	CaS02G001810	intergenic	-	-
14	231756538	778.6	CaS14G028690	intergenic	NA	E3 ubiquitin-protein ligase RNF38/44(ko:K19041,EC:2.3.2.27)
14	231756538	778.6	CaS14G028700	intergenic	NA	solute carrier family 30 (zinc transporter), member 2(ko:K14689)
1	139603208	778	CaS01G019200	intergenic	-	-
1	139603208	778	CaS01G019210	intergenic	NA	ATP-dependent RNA helicase DHX57(ko:K13026,EC:3.6.4.13);ATP-dependent RNA helicase DHX29(ko:K18995,EC:3.6.4.13)
2	12951610	777.3	CaS02G001800	intergenic	Ubiquitin mediated proteolysis(map04120)	ubiquitin-conjugating enzyme E2 A(ko:K10573,EC:2.3.2.23)
2	12951610	777.3	CaS02G001810	intergenic	-	-
1	109751678	772.5	CaS01G016240	intergenic	-	-
1	109751678	772.5	CaS01G016250	intergenic	NA	cytochrome P450 family 78 subfamily A(ko:K20619)
1	139592208	767.9	CaS01G019200	intergenic	-	-
1	139592208	767.9	CaS01G019210	intergenic	NA	ATP-dependent RNA helicase DHX57(ko:K13026,EC:3.6.4.13);ATP-dependent RNA helicase DHX29(ko:K18995,EC:3.6.4.13)
1	109751925	764.7	CaS01G016240	intergenic	-	-
1	109751925	764.7	CaS01G016250	intergenic	NA	cytochrome P450 family 78 subfamily A(ko:K20619)
1	139603378	762	CaS01G019200	intergenic	-	-
1	139603378	762	CaS01G019210	intergenic	NA	ATP-dependent RNA helicase DHX57(ko:K13026,EC:3.6.4.13);ATP-dependent RNA helicase DHX29(ko:K18995,EC:3.6.4.13)
15	31147907	762	CaS15G004840	intergenic	SNARE interactions in vesicular transport(map04130);Synaptic vesicle cycle(map04721)	syntaxin 1B/2/3(ko:K08486)
15	31147907	762	CaS15G004850	intergenic	-	-
15	31148385	760.7	CaS15G004840	intergenic	SNARE interactions in vesicular transport(map04130);Synaptic vesicle cycle(map04721)	syntaxin 1B/2/3(ko:K08486)
15	31148385	760.7	CaS15G004850	intergenic	-	-
1	139592200	760.3	CaS01G019200	intergenic	-	-
1	139592200	760.3	CaS01G019210	intergenic	NA	ATP-dependent RNA helicase DHX57(ko:K13026,EC:3.6.4.13);ATP-dependent RNA helicase DHX29(ko:K18995,EC:3.6.4.13)
15	31147867	759	CaS15G004840	intergenic	SNARE interactions in vesicular transport(map04130);Synaptic vesicle cycle(map04721)	syntaxin 1B/2/3(ko:K08486)
15	31147867	759	CaS15G004850	intergenic	-	-
1	139603277	758.6	CaS01G019200	intergenic	-	-
1	139603277	758.6	CaS01G019210	intergenic	NA	ATP-dependent RNA helicase DHX57(ko:K13026,EC:3.6.4.13);ATP-dependent RNA helicase DHX29(ko:K18995,EC:3.6.4.13)
1	139603332	755.8	CaS01G019200	intergenic	-	-
1	139603332	755.8	CaS01G019210	intergenic	NA	ATP-dependent RNA helicase DHX57(ko:K13026,EC:3.6.4.13);ATP-dependent RNA helicase DHX29(ko:K18995,EC:3.6.4.13)
15	31147884	755	CaS15G004840	intergenic	SNARE interactions in vesicular transport(map04130);Synaptic vesicle cycle(map04721)	syntaxin 1B/2/3(ko:K08486)
15	31147884	755	CaS15G004850	intergenic	-	-
2	12951058	753	CaS02G001800	intergenic	Ubiquitin mediated proteolysis(map04120)	ubiquitin-conjugating enzyme E2 A(ko:K10573,EC:2.3.2.23)
2	12951058	753	CaS02G001810	intergenic	-	-
14	231756495	752.4	CaS14G028690	intergenic	NA	E3 ubiquitin-protein ligase RNF38/44(ko:K19041,EC:2.3.2.27)
14	231756495	752.4	CaS14G028700	intergenic	NA	solute carrier family 30 (zinc transporter), member 2(ko:K14689)
2	12952491	751.2	CaS02G001800	intergenic	Ubiquitin mediated proteolysis(map04120)	ubiquitin-conjugating enzyme E2 A(ko:K10573,EC:2.3.2.23)
2	12952491	751.2	CaS02G001810	intergenic	-	-
2	12952475	751.1	CaS02G001800	intergenic	Ubiquitin mediated proteolysis(map04120)	ubiquitin-conjugating enzyme E2 A(ko:K10573,EC:2.3.2.23)
2	12952475	751.1	CaS02G001810	intergenic	-	-
2	12958053	750.9	CaS02G001800	intergenic	Ubiquitin mediated proteolysis(map04120)	ubiquitin-conjugating enzyme E2 A(ko:K10573,EC:2.3.2.23)
2	12958053	750.9	CaS02G001810	intergenic	-	-
2	12951080	744.9	CaS02G001800	intergenic	Ubiquitin mediated proteolysis(map04120)	ubiquitin-conjugating enzyme E2 A(ko:K10573,EC:2.3.2.23)
2	12951080	744.9	CaS02G001810	intergenic	-	-
1	109751884	744.4	CaS01G016240	intergenic	-	-
1	109751884	744.4	CaS01G016250	intergenic	NA	cytochrome P450 family 78 subfamily A(ko:K20619)
1	139593849	740.6	CaS01G019200	intergenic	-	-
1	139593849	740.6	CaS01G019210	intergenic	NA	ATP-dependent RNA helicase DHX57(ko:K13026,EC:3.6.4.13);ATP-dependent RNA helicase DHX29(ko:K18995,EC:3.6.4.13)
2	12952510	738.6	CaS02G001800	intergenic	Ubiquitin mediated proteolysis(map04120)	ubiquitin-conjugating enzyme E2 A(ko:K10573,EC:2.3.2.23)
2	12952510	738.6	CaS02G001810	intergenic	-	-
2	12952521	738.6	CaS02G001800	intergenic	Ubiquitin mediated proteolysis(map04120)	ubiquitin-conjugating enzyme E2 A(ko:K10573,EC:2.3.2.23)
2	12952521	738.6	CaS02G001810	intergenic	-	-
4	13273820	736.2	CaS04G000960	intergenic	-	-
4	13273820	736.2	CaS04G000970	intergenic	-	-
15	31148422	735.8	CaS15G004840	intergenic	SNARE interactions in vesicular transport(map04130);Synaptic vesicle cycle(map04721)	syntaxin 1B/2/3(ko:K08486)
15	31148422	735.8	CaS15G004850	intergenic	-	-
1	139593669	735.4	CaS01G019200	intergenic	-	-
1	139593669	735.4	CaS01G019210	intergenic	NA	ATP-dependent RNA helicase DHX57(ko:K13026,EC:3.6.4.13);ATP-dependent RNA helicase DHX29(ko:K18995,EC:3.6.4.13)
14	231756522	734	CaS14G028690	intergenic	NA	E3 ubiquitin-protein ligase RNF38/44(ko:K19041,EC:2.3.2.27)
14	231756522	734	CaS14G028700	intergenic	NA	solute carrier family 30 (zinc transporter), member 2(ko:K14689)
14	231757256	731.8	CaS14G028690	intergenic	NA	E3 ubiquitin-protein ligase RNF38/44(ko:K19041,EC:2.3.2.27)
14	231757256	731.8	CaS14G028700	intergenic	NA	solute carrier family 30 (zinc transporter), member 2(ko:K14689)
1	109753768	729	CaS01G016240	intergenic	-	-
1	109753768	729	CaS01G016250	intergenic	NA	cytochrome P450 family 78 subfamily A(ko:K20619)
1	139603256	728.9	CaS01G019200	intergenic	-	-
1	139603256	728.9	CaS01G019210	intergenic	NA	ATP-dependent RNA helicase DHX57(ko:K13026,EC:3.6.4.13);ATP-dependent RNA helicase DHX29(ko:K18995,EC:3.6.4.13)
1	109751905	727.1	CaS01G016240	intergenic	-	-
1	109751905	727.1	CaS01G016250	intergenic	NA	cytochrome P450 family 78 subfamily A(ko:K20619)
1	109751919	727.1	CaS01G016240	intergenic	-	-
1	109751919	727.1	CaS01G016250	intergenic	NA	cytochrome P450 family 78 subfamily A(ko:K20619)
2	12951316	724	CaS02G001800	intergenic	Ubiquitin mediated proteolysis(map04120)	ubiquitin-conjugating enzyme E2 A(ko:K10573,EC:2.3.2.23)
2	12951316	724	CaS02G001810	intergenic	-	-
4	13274543	723	CaS04G000960	intergenic	-	-
4	13274543	723	CaS04G000970	intergenic	-	-
4	13274562	723	CaS04G000960	intergenic	-	-
4	13274562	723	CaS04G000970	intergenic	-	-
14	231757275	721.9	CaS14G028690	intergenic	NA	E3 ubiquitin-protein ligase RNF38/44(ko:K19041,EC:2.3.2.27)
14	231757275	721.9	CaS14G028700	intergenic	NA	solute carrier family 30 (zinc transporter), member 2(ko:K14689)
1	139601017	721.6	CaS01G019200	intergenic	-	-
1	139601017	721.6	CaS01G019210	intergenic	NA	ATP-dependent RNA helicase DHX57(ko:K13026,EC:3.6.4.13);ATP-dependent RNA helicase DHX29(ko:K18995,EC:3.6.4.13)
2	12957646	721.5	CaS02G001800	intergenic	Ubiquitin mediated proteolysis(map04120)	ubiquitin-conjugating enzyme E2 A(ko:K10573,EC:2.3.2.23)
2	12957646	721.5	CaS02G001810	intergenic	-	-
2	12957665	721.5	CaS02G001800	intergenic	Ubiquitin mediated proteolysis(map04120)	ubiquitin-conjugating enzyme E2 A(ko:K10573,EC:2.3.2.23)
2	12957665	721.5	CaS02G001810	intergenic	-	-
14	231756500	718.1	CaS14G028690	intergenic	NA	E3 ubiquitin-protein ligase RNF38/44(ko:K19041,EC:2.3.2.27)
14	231756500	718.1	CaS14G028700	intergenic	NA	solute carrier family 30 (zinc transporter), member 2(ko:K14689)
1	79473121	715.5	CaS01G012660	intergenic	-	-
1	79473121	715.5	CaS01G012670	intergenic	NA	uncharacterized protein(ko:K09955)
2	12951071	715.1	CaS02G001800	intergenic	Ubiquitin mediated proteolysis(map04120)	ubiquitin-conjugating enzyme E2 A(ko:K10573,EC:2.3.2.23)
2	12951071	715.1	CaS02G001810	intergenic	-	-
15	31148402	714.9	CaS15G004840	intergenic	SNARE interactions in vesicular transport(map04130);Synaptic vesicle cycle(map04721)	syntaxin 1B/2/3(ko:K08486)
15	31148402	714.9	CaS15G004850	intergenic	-	-
14	231757332	714.4	CaS14G028690	intergenic	NA	E3 ubiquitin-protein ligase RNF38/44(ko:K19041,EC:2.3.2.27)
14	231757332	714.4	CaS14G028700	intergenic	NA	solute carrier family 30 (zinc transporter), member 2(ko:K14689)
1	139592187	712.2	CaS01G019200	intergenic	-	-
1	139592187	712.2	CaS01G019210	intergenic	NA	ATP-dependent RNA helicase DHX57(ko:K13026,EC:3.6.4.13);ATP-dependent RNA helicase DHX29(ko:K18995,EC:3.6.4.13)
4	13274913	709.4	CaS04G000960	intergenic	-	-
4	13274913	709.4	CaS04G000970	intergenic	-	-
15	31148437	706.4	CaS15G004840	intergenic	SNARE interactions in vesicular transport(map04130);Synaptic vesicle cycle(map04721)	syntaxin 1B/2/3(ko:K08486)
15	31148437	706.4	CaS15G004850	intergenic	-	-
15	31148449	706.4	CaS15G004840	intergenic	SNARE interactions in vesicular transport(map04130);Synaptic vesicle cycle(map04721)	syntaxin 1B/2/3(ko:K08486)
15	31148449	706.4	CaS15G004850	intergenic	-	-
1	79449279	705.7	CaS01G012660	intergenic	-	-
1	79449279	705.7	CaS01G012670	intergenic	NA	uncharacterized protein(ko:K09955)
1	139603231	705.5	CaS01G019200	intergenic	-	-
1	139603231	705.5	CaS01G019210	intergenic	NA	ATP-dependent RNA helicase DHX57(ko:K13026,EC:3.6.4.13);ATP-dependent RNA helicase DHX29(ko:K18995,EC:3.6.4.13)
15	31147858	700	CaS15G004840	intergenic	SNARE interactions in vesicular transport(map04130);Synaptic vesicle cycle(map04721)	syntaxin 1B/2/3(ko:K08486)
15	31147858	700	CaS15G004850	intergenic	-	-
2	12951145	697.9	CaS02G001800	intergenic	Ubiquitin mediated proteolysis(map04120)	ubiquitin-conjugating enzyme E2 A(ko:K10573,EC:2.3.2.23)
2	12951145	697.9	CaS02G001810	intergenic	-	-
2	12951272	697.1	CaS02G001800	intergenic	Ubiquitin mediated proteolysis(map04120)	ubiquitin-conjugating enzyme E2 A(ko:K10573,EC:2.3.2.23)
2	12951272	697.1	CaS02G001810	intergenic	-	-
2	12951286	697.1	CaS02G001800	intergenic	Ubiquitin mediated proteolysis(map04120)	ubiquitin-conjugating enzyme E2 A(ko:K10573,EC:2.3.2.23)
2	12951286	697.1	CaS02G001810	intergenic	-	-
2	12951288	697.1	CaS02G001800	intergenic	Ubiquitin mediated proteolysis(map04120)	ubiquitin-conjugating enzyme E2 A(ko:K10573,EC:2.3.2.23)
2	12951288	697.1	CaS02G001810	intergenic	-	-
2	12951155	696.9	CaS02G001800	intergenic	Ubiquitin mediated proteolysis(map04120)	ubiquitin-conjugating enzyme E2 A(ko:K10573,EC:2.3.2.23)
2	12951155	696.9	CaS02G001810	intergenic	-	-
1	109754506	696.7	CaS01G016240	intergenic	-	-
1	109754506	696.7	CaS01G016250	intergenic	NA	cytochrome P450 family 78 subfamily A(ko:K20619)
4	13273780	696.5	CaS04G000960	intergenic	-	-
4	13273780	696.5	CaS04G000970	intergenic	-	-
15	31147826	696.4	CaS15G004840	intergenic	SNARE interactions in vesicular transport(map04130);Synaptic vesicle cycle(map04721)	syntaxin 1B/2/3(ko:K08486)
15	31147826	696.4	CaS15G004850	intergenic	-	-
1	139582974	696.2	CaS01G019200	intergenic	-	-
1	139582974	696.2	CaS01G019210	intergenic	NA	ATP-dependent RNA helicase DHX57(ko:K13026,EC:3.6.4.13);ATP-dependent RNA helicase DHX29(ko:K18995,EC:3.6.4.13)
1	139582901	696.1	CaS01G019200	intergenic	-	-
1	139582901	696.1	CaS01G019210	intergenic	NA	ATP-dependent RNA helicase DHX57(ko:K13026,EC:3.6.4.13);ATP-dependent RNA helicase DHX29(ko:K18995,EC:3.6.4.13)
1	139582882	696	CaS01G019200	intergenic	-	-
1	139582882	696	CaS01G019210	intergenic	NA	ATP-dependent RNA helicase DHX57(ko:K13026,EC:3.6.4.13);ATP-dependent RNA helicase DHX29(ko:K18995,EC:3.6.4.13)
1	139603290	695.3	CaS01G019200	intergenic	-	-
1	139603290	695.3	CaS01G019210	intergenic	NA	ATP-dependent RNA helicase DHX57(ko:K13026,EC:3.6.4.13);ATP-dependent RNA helicase DHX29(ko:K18995,EC:3.6.4.13)
1	139592816	693.9	CaS01G019200	intergenic	-	-
1	139592816	693.9	CaS01G019210	intergenic	NA	ATP-dependent RNA helicase DHX57(ko:K13026,EC:3.6.4.13);ATP-dependent RNA helicase DHX29(ko:K18995,EC:3.6.4.13)
1	139593689	693.9	CaS01G019200	intergenic	-	-
1	139593689	693.9	CaS01G019210	intergenic	NA	ATP-dependent RNA helicase DHX57(ko:K13026,EC:3.6.4.13);ATP-dependent RNA helicase DHX29(ko:K18995,EC:3.6.4.13)
1	139593681	693.8	CaS01G019200	intergenic	-	-
1	139593681	693.8	CaS01G019210	intergenic	NA	ATP-dependent RNA helicase DHX57(ko:K13026,EC:3.6.4.13);ATP-dependent RNA helicase DHX29(ko:K18995,EC:3.6.4.13)
15	31148413	688.4	CaS15G004840	intergenic	SNARE interactions in vesicular transport(map04130);Synaptic vesicle cycle(map04721)	syntaxin 1B/2/3(ko:K08486)
15	31148413	688.4	CaS15G004850	intergenic	-	-
1	79512801	686.3	CaS01G012660	intergenic	-	-
1	79512801	686.3	CaS01G012670	intergenic	NA	uncharacterized protein(ko:K09955)
9	158002888	683.9	CaS09G022400	intergenic	-	-
9	158002888	683.9	NONE	intergenic	-	-
1	109751666	683.1	CaS01G016240	intergenic	-	-
1	109751666	683.1	CaS01G016250	intergenic	NA	cytochrome P450 family 78 subfamily A(ko:K20619)
14	231756298	682.6	CaS14G028690	intergenic	NA	E3 ubiquitin-protein ligase RNF38/44(ko:K19041,EC:2.3.2.27)
14	231756298	682.6	CaS14G028700	intergenic	NA	solute carrier family 30 (zinc transporter), member 2(ko:K14689)
1	109760011	682.2	CaS01G016240	intergenic	-	-
1	109760011	682.2	CaS01G016250	intergenic	NA	cytochrome P450 family 78 subfamily A(ko:K20619)
4	94785556	681.5	CaS04G009250	intergenic	-	-
4	94785556	681.5	CaS04G009260	intergenic	-	-
1	139582988	681.1	CaS01G019200	intergenic	-	-
1	139582988	681.1	CaS01G019210	intergenic	NA	ATP-dependent RNA helicase DHX57(ko:K13026,EC:3.6.4.13);ATP-dependent RNA helicase DHX29(ko:K18995,EC:3.6.4.13)
1	79473061	681	CaS01G012660	intergenic	-	-
1	79473061	681	CaS01G012670	intergenic	NA	uncharacterized protein(ko:K09955)
14	231757325	680.4	CaS14G028690	intergenic	NA	E3 ubiquitin-protein ligase RNF38/44(ko:K19041,EC:2.3.2.27)
14	231757325	680.4	CaS14G028700	intergenic	NA	solute carrier family 30 (zinc transporter), member 2(ko:K14689)
4	13248902	679.7	CaS04G000960	intergenic	-	-
4	13248902	679.7	CaS04G000970	intergenic	-	-
4	13248913	679.7	CaS04G000960	intergenic	-	-
4	13248913	679.7	CaS04G000970	intergenic	-	-
4	13274767	677.4	CaS04G000960	intergenic	-	-
4	13274767	677.4	CaS04G000970	intergenic	-	-
15	31148477	676.9	CaS15G004840	intergenic	SNARE interactions in vesicular transport(map04130);Synaptic vesicle cycle(map04721)	syntaxin 1B/2/3(ko:K08486)
15	31148477	676.9	CaS15G004850	intergenic	-	-
1	79512756	676.8	CaS01G012660	intergenic	-	-
1	79512756	676.8	CaS01G012670	intergenic	NA	uncharacterized protein(ko:K09955)
1	79512762	676.8	CaS01G012660	intergenic	-	-
1	79512762	676.8	CaS01G012670	intergenic	NA	uncharacterized protein(ko:K09955)
1	139603261	673.2	CaS01G019200	intergenic	-	-
1	139603261	673.2	CaS01G019210	intergenic	NA	ATP-dependent RNA helicase DHX57(ko:K13026,EC:3.6.4.13);ATP-dependent RNA helicase DHX29(ko:K18995,EC:3.6.4.13)
14	231757277	672.8	CaS14G028690	intergenic	NA	E3 ubiquitin-protein ligase RNF38/44(ko:K19041,EC:2.3.2.27)
14	231757277	672.8	CaS14G028700	intergenic	NA	solute carrier family 30 (zinc transporter), member 2(ko:K14689)
14	231757286	672.8	CaS14G028690	intergenic	NA	E3 ubiquitin-protein ligase RNF38/44(ko:K19041,EC:2.3.2.27)
14	231757286	672.8	CaS14G028700	intergenic	NA	solute carrier family 30 (zinc transporter), member 2(ko:K14689)
15	31147805	672.4	CaS15G004840	intergenic	SNARE interactions in vesicular transport(map04130);Synaptic vesicle cycle(map04721)	syntaxin 1B/2/3(ko:K08486)
15	31147805	672.4	CaS15G004850	intergenic	-	-
15	31147803	672.3	CaS15G004840	intergenic	SNARE interactions in vesicular transport(map04130);Synaptic vesicle cycle(map04721)	syntaxin 1B/2/3(ko:K08486)
15	31147803	672.3	CaS15G004850	intergenic	-	-
15	31147818	672.3	CaS15G004840	intergenic	SNARE interactions in vesicular transport(map04130);Synaptic vesicle cycle(map04721)	syntaxin 1B/2/3(ko:K08486)
15	31147818	672.3	CaS15G004850	intergenic	-	-
4	94774864	668.7	CaS04G009250	intergenic	-	-
4	94774864	668.7	CaS04G009260	intergenic	-	-
4	94785581	668.2	CaS04G009250	intergenic	-	-
4	94785581	668.2	CaS04G009260	intergenic	-	-
4	94785616	668.2	CaS04G009250	intergenic	-	-
4	94785616	668.2	CaS04G009260	intergenic	-	-
14	231757291	666.7	CaS14G028690	intergenic	NA	E3 ubiquitin-protein ligase RNF38/44(ko:K19041,EC:2.3.2.27)
14	231757291	666.7	CaS14G028700	intergenic	NA	solute carrier family 30 (zinc transporter), member 2(ko:K14689)
1	79512781	658.9	CaS01G012660	intergenic	-	-
1	79512781	658.9	CaS01G012670	intergenic	NA	uncharacterized protein(ko:K09955)
9	158002942	657.9	CaS09G022400	intergenic	-	-
9	158002942	657.9	NONE	intergenic	-	-
4	94785620	656.8	CaS04G009250	intergenic	-	-
4	94785620	656.8	CaS04G009260	intergenic	-	-
13	92836181	654.9	CaS13G011340	intergenic	Glycolysis / Gluconeogenesis(map00010);Metabolic pathways (map01100);Biosynthesis of secondary metabolites(map01110);Biosynthesis of antibiotics(map01130)	pyruvate decarboxylase(ko:K01568,EC:4.1.1.1)
13	92836181	654.9	CaS13G011350	intergenic	-	-
13	92836195	654.9	CaS13G011340	intergenic	Glycolysis / Gluconeogenesis(map00010);Metabolic pathways (map01100);Biosynthesis of secondary metabolites(map01110);Biosynthesis of antibiotics(map01130)	pyruvate decarboxylase(ko:K01568,EC:4.1.1.1)
13	92836195	654.9	CaS13G011350	intergenic	-	-
14	231757390	654.5	CaS14G028690	intergenic	NA	E3 ubiquitin-protein ligase RNF38/44(ko:K19041,EC:2.3.2.27)
14	231757390	654.5	CaS14G028700	intergenic	NA	solute carrier family 30 (zinc transporter), member 2(ko:K14689)
1	79448505	651.4	CaS01G012660	intergenic	-	-
1	79448505	651.4	CaS01G012670	intergenic	NA	uncharacterized protein(ko:K09955)
15	31147704	651.3	CaS15G004840	intergenic	SNARE interactions in vesicular transport(map04130);Synaptic vesicle cycle(map04721)	syntaxin 1B/2/3(ko:K08486)
15	31147704	651.3	CaS15G004850	intergenic	-	-
15	31147720	651.2	CaS15G004840	intergenic	SNARE interactions in vesicular transport(map04130);Synaptic vesicle cycle(map04721)	syntaxin 1B/2/3(ko:K08486)
15	31147720	651.2	CaS15G004850	intergenic	-	-
15	31147739	651.2	CaS15G004840	intergenic	SNARE interactions in vesicular transport(map04130);Synaptic vesicle cycle(map04721)	syntaxin 1B/2/3(ko:K08486)
15	31147739	651.2	CaS15G004850	intergenic	-	-
15	31147559	650.9	CaS15G004840	intergenic	SNARE interactions in vesicular transport(map04130);Synaptic vesicle cycle(map04721)	syntaxin 1B/2/3(ko:K08486)
15	31147559	650.9	CaS15G004850	intergenic	-	-
1	79447437	649.9	CaS01G012660	intergenic	-	-
1	79447437	649.9	CaS01G012670	intergenic	NA	uncharacterized protein(ko:K09955)
1	79448500	649.9	CaS01G012660	intergenic	-	-
1	79448500	649.9	CaS01G012670	intergenic	NA	uncharacterized protein(ko:K09955)
4	13260339	649.1	CaS04G000960	intergenic	-	-
4	13260339	649.1	CaS04G000970	intergenic	-	-
1	79446669	648.3	CaS01G012660	intergenic	-	-
1	79446669	648.3	CaS01G012670	intergenic	NA	uncharacterized protein(ko:K09955)
15	31147798	648.3	CaS15G004840	intergenic	SNARE interactions in vesicular transport(map04130);Synaptic vesicle cycle(map04721)	syntaxin 1B/2/3(ko:K08486)
15	31147798	648.3	CaS15G004850	intergenic	-	-
15	31148519	647.9	CaS15G004840	intergenic	SNARE interactions in vesicular transport(map04130);Synaptic vesicle cycle(map04721)	syntaxin 1B/2/3(ko:K08486)
15	31148519	647.9	CaS15G004850	intergenic	-	-
15	31148483	647.5	CaS15G004840	intergenic	SNARE interactions in vesicular transport(map04130);Synaptic vesicle cycle(map04721)	syntaxin 1B/2/3(ko:K08486)
15	31148483	647.5	CaS15G004850	intergenic	-	-
15	31148491	647.5	CaS15G004840	intergenic	SNARE interactions in vesicular transport(map04130);Synaptic vesicle cycle(map04721)	syntaxin 1B/2/3(ko:K08486)
15	31148491	647.5	CaS15G004850	intergenic	-	-
2	12957426	646.4	CaS02G001800	intergenic	Ubiquitin mediated proteolysis(map04120)	ubiquitin-conjugating enzyme E2 A(ko:K10573,EC:2.3.2.23)
2	12957426	646.4	CaS02G001810	intergenic	-	-
14	231757371	646.3	CaS14G028690	intergenic	NA	E3 ubiquitin-protein ligase RNF38/44(ko:K19041,EC:2.3.2.27)
14	231757371	646.3	CaS14G028700	intergenic	NA	solute carrier family 30 (zinc transporter), member 2(ko:K14689)
4	13249492	646.1	CaS04G000960	intergenic	-	-
4	13249492	646.1	CaS04G000970	intergenic	-	-
1	139592179	645.8	CaS01G019200	intergenic	-	-
1	139592179	645.8	CaS01G019210	intergenic	NA	ATP-dependent RNA helicase DHX57(ko:K13026,EC:3.6.4.13);ATP-dependent RNA helicase DHX29(ko:K18995,EC:3.6.4.13)
4	13274721	645.2	CaS04G000960	intergenic	-	-
4	13274721	645.2	CaS04G000970	intergenic	-	-
4	13274731	645.2	CaS04G000960	intergenic	-	-
4	13274731	645.2	CaS04G000970	intergenic	-	-
4	13248921	645.1	CaS04G000960	intergenic	-	-
4	13248921	645.1	CaS04G000970	intergenic	-	-
4	13274686	645.1	CaS04G000960	intergenic	-	-
4	13274686	645.1	CaS04G000970	intergenic	-	-
4	13274694	645.1	CaS04G000960	intergenic	-	-
4	13274694	645.1	CaS04G000970	intergenic	-	-
4	13274698	645.1	CaS04G000960	intergenic	-	-
4	13274698	645.1	CaS04G000970	intergenic	-	-
4	13274761	645.1	CaS04G000960	intergenic	-	-
4	13274761	645.1	CaS04G000970	intergenic	-	-
9	158002905	643.7	CaS09G022400	intergenic	-	-
9	158002905	643.7	NONE	intergenic	-	-
9	158002935	642.7	CaS09G022400	intergenic	-	-
9	158002935	642.7	NONE	intergenic	-	-
4	94785475	642.6	CaS04G009250	intergenic	-	-
4	94785475	642.6	CaS04G009260	intergenic	-	-
4	94785514	642.5	CaS04G009250	intergenic	-	-
4	94785514	642.5	CaS04G009260	intergenic	-	-
14	231757398	640.3	CaS14G028690	intergenic	NA	E3 ubiquitin-protein ligase RNF38/44(ko:K19041,EC:2.3.2.27)
14	231757398	640.3	CaS14G028700	intergenic	NA	solute carrier family 30 (zinc transporter), member 2(ko:K14689)
11	151271919	639.5	CaS11G019550	intergenic	-	-
11	151271919	639.5	CaS11G019560	intergenic	-	-
11	151271940	639.5	CaS11G019550	intergenic	-	-
11	151271940	639.5	CaS11G019560	intergenic	-	-
11	151271955	639.5	CaS11G019550	intergenic	-	-
11	151271955	639.5	CaS11G019560	intergenic	-	-
1	79473110	637.8	CaS01G012660	intergenic	-	-
1	79473110	637.8	CaS01G012670	intergenic	NA	uncharacterized protein(ko:K09955)
1	109760012	637.7	CaS01G016240	intergenic	-	-
1	109760012	637.7	CaS01G016250	intergenic	NA	cytochrome P450 family 78 subfamily A(ko:K20619)
1	109760021	637.7	CaS01G016240	intergenic	-	-
1	109760021	637.7	CaS01G016250	intergenic	NA	cytochrome P450 family 78 subfamily A(ko:K20619)
1	109760026	637.7	CaS01G016240	intergenic	-	-
1	109760026	637.7	CaS01G016250	intergenic	NA	cytochrome P450 family 78 subfamily A(ko:K20619)
1	139590199	636.4	CaS01G019200	intergenic	-	-
1	139590199	636.4	CaS01G019210	intergenic	NA	ATP-dependent RNA helicase DHX57(ko:K13026,EC:3.6.4.13);ATP-dependent RNA helicase DHX29(ko:K18995,EC:3.6.4.13)
14	231757302	636.4	CaS14G028690	intergenic	NA	E3 ubiquitin-protein ligase RNF38/44(ko:K19041,EC:2.3.2.27)
14	231757302	636.4	CaS14G028700	intergenic	NA	solute carrier family 30 (zinc transporter), member 2(ko:K14689)
14	231756517	635.2	CaS14G028690	intergenic	NA	E3 ubiquitin-protein ligase RNF38/44(ko:K19041,EC:2.3.2.27)
14	231756517	635.2	CaS14G028700	intergenic	NA	solute carrier family 30 (zinc transporter), member 2(ko:K14689)
8	113774595	633.5	CaS08G014400	intergenic	-	-
8	113774595	633.5	CaS08G014410	intergenic	NA	senataxin(ko:K10706,EC:3.6.4.-)
4	94785546	633.4	CaS04G009250	intergenic	-	-
4	94785546	633.4	CaS04G009260	intergenic	-	-
4	94785553	633.4	CaS04G009250	intergenic	-	-
4	94785553	633.4	CaS04G009260	intergenic	-	-
15	31148528	632.8	CaS15G004840	intergenic	SNARE interactions in vesicular transport(map04130);Synaptic vesicle cycle(map04721)	syntaxin 1B/2/3(ko:K08486)
15	31148528	632.8	CaS15G004850	intergenic	-	-
14	231756265	632.5	CaS14G028690	intergenic	NA	E3 ubiquitin-protein ligase RNF38/44(ko:K19041,EC:2.3.2.27)
14	231756265	632.5	CaS14G028700	intergenic	NA	solute carrier family 30 (zinc transporter), member 2(ko:K14689)
4	13249568	632.4	CaS04G000960	intergenic	-	-
4	13249568	632.4	CaS04G000970	intergenic	-	-
1	139587114	631.3	CaS01G019200	intergenic	-	-
1	139587114	631.3	CaS01G019210	intergenic	NA	ATP-dependent RNA helicase DHX57(ko:K13026,EC:3.6.4.13);ATP-dependent RNA helicase DHX29(ko:K18995,EC:3.6.4.13)
4	13260227	629.2	CaS04G000960	intergenic	-	-
4	13260227	629.2	CaS04G000970	intergenic	-	-
4	13260266	629.2	CaS04G000960	intergenic	-	-
4	13260266	629.2	CaS04G000970	intergenic	-	-
4	94785635	628.2	CaS04G009250	intergenic	-	-
4	94785635	628.2	CaS04G009260	intergenic	-	-
15	31147534	626.8	CaS15G004840	intergenic	SNARE interactions in vesicular transport(map04130);Synaptic vesicle cycle(map04721)	syntaxin 1B/2/3(ko:K08486)
15	31147534	626.8	CaS15G004850	intergenic	-	-
1	109713699	624	CaS01G016240	intergenic	-	-
1	109713699	624	CaS01G016250	intergenic	NA	cytochrome P450 family 78 subfamily A(ko:K20619)
11	151271881	623.9	CaS11G019550	intergenic	-	-
11	151271881	623.9	CaS11G019560	intergenic	-	-
11	151271892	623.9	CaS11G019550	intergenic	-	-
11	151271892	623.9	CaS11G019560	intergenic	-	-
1	109713837	623.6	CaS01G016240	intergenic	-	-
1	109713837	623.6	CaS01G016250	intergenic	NA	cytochrome P450 family 78 subfamily A(ko:K20619)
4	94769963	621.7	CaS04G009250	intergenic	-	-
4	94769963	621.7	CaS04G009260	intergenic	-	-
15	31148494	621	CaS15G004840	intergenic	SNARE interactions in vesicular transport(map04130);Synaptic vesicle cycle(map04721)	syntaxin 1B/2/3(ko:K08486)
15	31148494	621	CaS15G004850	intergenic	-	-
1	79446645	620.1	CaS01G012660	intergenic	-	-
1	79446645	620.1	CaS01G012670	intergenic	NA	uncharacterized protein(ko:K09955)
14	231757336	619	CaS14G028690	intergenic	NA	E3 ubiquitin-protein ligase RNF38/44(ko:K19041,EC:2.3.2.27)
14	231757336	619	CaS14G028700	intergenic	NA	solute carrier family 30 (zinc transporter), member 2(ko:K14689)
14	231757360	619	CaS14G028690	intergenic	NA	E3 ubiquitin-protein ligase RNF38/44(ko:K19041,EC:2.3.2.27)
14	231757360	619	CaS14G028700	intergenic	NA	solute carrier family 30 (zinc transporter), member 2(ko:K14689)
4	94785532	618.7	CaS04G009250	intergenic	-	-
4	94785532	618.7	CaS04G009260	intergenic	-	-
1	139591786	617.1	CaS01G019200	intergenic	-	-
1	139591786	617.1	CaS01G019210	intergenic	NA	ATP-dependent RNA helicase DHX57(ko:K13026,EC:3.6.4.13);ATP-dependent RNA helicase DHX29(ko:K18995,EC:3.6.4.13)
1	139591811	617.1	CaS01G019200	intergenic	-	-
1	139591811	617.1	CaS01G019210	intergenic	NA	ATP-dependent RNA helicase DHX57(ko:K13026,EC:3.6.4.13);ATP-dependent RNA helicase DHX29(ko:K18995,EC:3.6.4.13)
4	13274574	615.6	CaS04G000960	intergenic	-	-
4	13274574	615.6	CaS04G000970	intergenic	-	-
9	158002910	614.8	CaS09G022400	intergenic	-	-
9	158002910	614.8	NONE	intergenic	-	-
9	158002919	614.8	CaS09G022400	intergenic	-	-
9	158002919	614.8	NONE	intergenic	-	-
9	158002953	613.8	CaS09G022400	intergenic	-	-
9	158002953	613.8	NONE	intergenic	-	-
9	158002958	613.8	CaS09G022400	intergenic	-	-
9	158002958	613.8	NONE	intergenic	-	-
9	158002973	613.7	CaS09G022400	intergenic	-	-
9	158002973	613.7	NONE	intergenic	-	-
9	158002983	613.7	CaS09G022400	intergenic	-	-
9	158002983	613.7	NONE	intergenic	-	-
9	158002992	613.7	CaS09G022400	intergenic	-	-
9	158002992	613.7	NONE	intergenic	-	-
9	158003009	613.7	CaS09G022400	intergenic	-	-
9	158003009	613.7	NONE	intergenic	-	-
9	158003019	613.7	CaS09G022400	intergenic	-	-
9	158003019	613.7	NONE	intergenic	-	-
9	158002886	613.1	CaS09G022400	intergenic	-	-
9	158002886	613.1	NONE	intergenic	-	-
9	158002853	613	CaS09G022400	intergenic	-	-
9	158002853	613	NONE	intergenic	-	-
1	109760028	610.2	CaS01G016240	intergenic	-	-
1	109760028	610.2	CaS01G016250	intergenic	NA	cytochrome P450 family 78 subfamily A(ko:K20619)
12	159335111	609.5	CaS12G017860	intergenic	-	-
12	159335111	609.5	CaS12G017870	intergenic	NA	Ca2+-transporting ATPase(ko:K01537,EC:3.6.3.8)
11	151272176	609.3	CaS11G019550	intergenic	-	-
11	151272176	609.3	CaS11G019560	intergenic	-	-
11	151272186	609.3	CaS11G019550	intergenic	-	-
11	151272186	609.3	CaS11G019560	intergenic	-	-
14	211736543	608.9	CaS14G027370	intergenic	-	-
14	211736543	608.9	CaS14G027380	intergenic	Phenylpropanoid biosynthesis(map00940);Metabolic pathways (map01100);Biosynthesis of secondary metabolites(map01110)	cinnamoyl-CoA reductase(ko:K09753,EC:1.2.1.44)
14	211736554	608.9	CaS14G027370	intergenic	-	-
14	211736554	608.9	CaS14G027380	intergenic	Phenylpropanoid biosynthesis(map00940);Metabolic pathways (map01100);Biosynthesis of secondary metabolites(map01110)	cinnamoyl-CoA reductase(ko:K09753,EC:1.2.1.44)
4	94769993	608.6	CaS04G009250	intergenic	-	-
4	94769993	608.6	CaS04G009260	intergenic	-	-
4	94770014	608.4	CaS04G009250	intergenic	-	-
4	94770014	608.4	CaS04G009260	intergenic	-	-
1	139583006	608	CaS01G019200	intergenic	-	-
1	139583006	608	CaS01G019210	intergenic	NA	ATP-dependent RNA helicase DHX57(ko:K13026,EC:3.6.4.13);ATP-dependent RNA helicase DHX29(ko:K18995,EC:3.6.4.13)
4	94770342	606.6	CaS04G009250	intergenic	-	-
4	94770342	606.6	CaS04G009260	intergenic	-	-
4	94770370	606.6	CaS04G009250	intergenic	-	-
4	94770370	606.6	CaS04G009260	intergenic	-	-
14	231757308	606.1	CaS14G028690	intergenic	NA	E3 ubiquitin-protein ligase RNF38/44(ko:K19041,EC:2.3.2.27)
14	231757308	606.1	CaS14G028700	intergenic	NA	solute carrier family 30 (zinc transporter), member 2(ko:K14689)
14	231757318	606.1	CaS14G028690	intergenic	NA	E3 ubiquitin-protein ligase RNF38/44(ko:K19041,EC:2.3.2.27)
14	231757318	606.1	CaS14G028700	intergenic	NA	solute carrier family 30 (zinc transporter), member 2(ko:K14689)
7	95413769	605.6	CaS07G012920	intergenic	-	-
7	95413769	605.6	CaS07G012930	intergenic	-	-
5	165965334	605.4	CaS05G024200	intergenic	-	-
5	165965334	605.4	CaS05G024210	intergenic	NA
15	31148536	605.3	CaS15G004840	intergenic	SNARE interactions in vesicular transport(map04130);Synaptic vesicle cycle(map04721)	syntaxin 1B/2/3(ko:K08486)
15	31148536	605.3	CaS15G004850	intergenic	-	-
14	231740732	604.8	CaS14G028690	intergenic	NA	E3 ubiquitin-protein ligase RNF38/44(ko:K19041,EC:2.3.2.27)
14	231740732	604.8	CaS14G028700	intergenic	NA	solute carrier family 30 (zinc transporter), member 2(ko:K14689)
4	13274564	601.1	CaS04G000960	intergenic	-	-
4	13274564	601.1	CaS04G000970	intergenic	-	-
9	158002940	600.5	CaS09G022400	intergenic	-	-
9	158002940	600.5	NONE	intergenic	-	-
15	31149009	599.8	CaS15G004840	intergenic	SNARE interactions in vesicular transport(map04130);Synaptic vesicle cycle(map04721)	syntaxin 1B/2/3(ko:K08486)
15	31149009	599.8	CaS15G004850	intergenic	-	-
14	231757373	598.7	CaS14G028690	intergenic	NA	E3 ubiquitin-protein ligase RNF38/44(ko:K19041,EC:2.3.2.27)
14	231757373	598.7	CaS14G028700	intergenic	NA	solute carrier family 30 (zinc transporter), member 2(ko:K14689)
14	231757376	598.7	CaS14G028690	intergenic	NA	E3 ubiquitin-protein ligase RNF38/44(ko:K19041,EC:2.3.2.27)
14	231757376	598.7	CaS14G028700	intergenic	NA	solute carrier family 30 (zinc transporter), member 2(ko:K14689)
10	116132377	597.9	CaS10G017710	intergenic	mRNA surveillance pathway(map03015);Sphingolipid signaling pathway(map04071);Meiosis - yeast(map04113);Oocyte meiosis(map04114);PI3K-Akt signaling pathway(map04151);AMPK signaling pathway(map04152);Adrenergic signaling in cardiomyocytes(map04261);Dopaminergic synapse(map04728);Human papillomavirus infection(map05165)	serine/threonine-protein phosphatase 2A regulatory subunit B'(ko:K11584)
10	116132377	597.9	CaS10G017720	intergenic	-	-
10	116132400	597.9	CaS10G017710	intergenic	mRNA surveillance pathway(map03015);Sphingolipid signaling pathway(map04071);Meiosis - yeast(map04113);Oocyte meiosis(map04114);PI3K-Akt signaling pathway(map04151);AMPK signaling pathway(map04152);Adrenergic signaling in cardiomyocytes(map04261);Dopaminergic synapse(map04728);Human papillomavirus infection(map05165)	serine/threonine-protein phosphatase 2A regulatory subunit B'(ko:K11584)
10	116132400	597.9	CaS10G017720	intergenic	-	-
12	117201564	597.4	CaS12G014820	intergenic	-	-
12	117201564	597.4	CaS12G014830	intergenic	-	-
11	91907141	596.1	CaS11G011100	intergenic	SNARE interactions in vesicular transport(map04130)	vesicle-associated membrane protein 7(ko:K08515)
11	91907141	596.1	CaS11G011110	intergenic	-	-
4	13249539	595.7	CaS04G000960	intergenic	-	-
4	13249539	595.7	CaS04G000970	intergenic	-	-
4	94785558	595.6	CaS04G009250	intergenic	-	-
4	94785558	595.6	CaS04G009260	intergenic	-	-
4	94785613	594.2	CaS04G009250	intergenic	-	-
4	94785613	594.2	CaS04G009260	intergenic	-	-
1	139587068	593.9	CaS01G019200	intergenic	-	-
1	139587068	593.9	CaS01G019210	intergenic	NA	ATP-dependent RNA helicase DHX57(ko:K13026,EC:3.6.4.13);ATP-dependent RNA helicase DHX29(ko:K18995,EC:3.6.4.13)
12	159335135	593.4	CaS12G017860	intergenic	-	-
12	159335135	593.4	CaS12G017870	intergenic	NA	Ca2+-transporting ATPase(ko:K01537,EC:3.6.3.8)
14	231757413	593.4	CaS14G028690	intergenic	NA	E3 ubiquitin-protein ligase RNF38/44(ko:K19041,EC:2.3.2.27)
14	231757413	593.4	CaS14G028700	intergenic	NA	solute carrier family 30 (zinc transporter), member 2(ko:K14689)
14	231757422	593.4	CaS14G028690	intergenic	NA	E3 ubiquitin-protein ligase RNF38/44(ko:K19041,EC:2.3.2.27)
14	231757422	593.4	CaS14G028700	intergenic	NA	solute carrier family 30 (zinc transporter), member 2(ko:K14689)
15	31148532	593.3	CaS15G004840	intergenic	SNARE interactions in vesicular transport(map04130);Synaptic vesicle cycle(map04721)	syntaxin 1B/2/3(ko:K08486)
15	31148532	593.3	CaS15G004850	intergenic	-	-
4	94770064	592.7	CaS04G009250	intergenic	-	-
4	94770064	592.7	CaS04G009260	intergenic	-	-
5	175438721	591.7	CaS05G024500	intergenic	-	-
5	175438721	591.7	CaS05G024510	intergenic	-	-
8	113774304	589.9	CaS08G014400	intergenic	-	-
8	113774304	589.9	CaS08G014410	intergenic	NA	senataxin(ko:K10706,EC:3.6.4.-)
14	231756188	589.2	CaS14G028690	intergenic	NA	E3 ubiquitin-protein ligase RNF38/44(ko:K19041,EC:2.3.2.27)
14	231756188	589.2	CaS14G028700	intergenic	NA	solute carrier family 30 (zinc transporter), member 2(ko:K14689)
1	79449204	588.8	CaS01G012660	intergenic	-	-
1	79449204	588.8	CaS01G012670	intergenic	NA	uncharacterized protein(ko:K09955)
1	79402502	588.1	CaS01G012660	intergenic	-	-
1	79402502	588.1	CaS01G012670	intergenic	NA	uncharacterized protein(ko:K09955)
4	13274585	587.6	CaS04G000960	intergenic	-	-
4	13274585	587.6	CaS04G000970	intergenic	-	-
4	13274684	587.5	CaS04G000960	intergenic	-	-
4	13274684	587.5	CaS04G000970	intergenic	-	-
14	231757386	586.3	CaS14G028690	intergenic	NA	E3 ubiquitin-protein ligase RNF38/44(ko:K19041,EC:2.3.2.27)
14	231757386	586.3	CaS14G028700	intergenic	NA	solute carrier family 30 (zinc transporter), member 2(ko:K14689)
12	117201571	585.5	CaS12G014820	intergenic	-	-
12	117201571	585.5	CaS12G014830	intergenic	-	-
12	117201574	585.5	CaS12G014820	intergenic	-	-
12	117201574	585.5	CaS12G014830	intergenic	-	-
5	165965406	585.2	CaS05G024200	intergenic	-	-
5	165965406	585.2	CaS05G024210	intergenic	NA
4	94770350	585	CaS04G009250	intergenic	-	-
4	94770350	585	CaS04G009260	intergenic	-	-
9	158002967	584.5	CaS09G022400	intergenic	-	-
9	158002967	584.5	NONE	intergenic	-	-
15	31147782	584.1	CaS15G004840	intergenic	SNARE interactions in vesicular transport(map04130);Synaptic vesicle cycle(map04721)	syntaxin 1B/2/3(ko:K08486)
15	31147782	584.1	CaS15G004850	intergenic	-	-
5	165956668	583.2	CaS05G024200	intergenic	-	-
5	165956668	583.2	CaS05G024210	intergenic	NA
9	158002865	582.4	CaS09G022400	intergenic	-	-
9	158002865	582.4	NONE	intergenic	-	-
1	259622692	581.4	CaS01G034160	intergenic	-	-
1	259622692	581.4	CaS01G034170	intergenic	N-Glycan biosynthesis(map00510);Various types of N-glycan biosynthesis(map00513);Metabolic pathways (map01100);Protein processing in endoplasmic reticulum(map04141)	oligosaccharyltransferase complex subunit beta(ko:K12670)
4	94770073	581.4	CaS04G009250	intergenic	-	-
4	94770073	581.4	CaS04G009260	intergenic	-	-
4	13274591	580.7	CaS04G000960	intergenic	-	-
4	13274591	580.7	CaS04G000970	intergenic	-	-
4	13274601	580.7	CaS04G000960	intergenic	-	-
4	13274601	580.7	CaS04G000970	intergenic	-	-
4	13274682	580.7	CaS04G000960	intergenic	-	-
4	13274682	580.7	CaS04G000970	intergenic	-	-
1	259623252	580.3	CaS01G034160	intergenic	-	-
1	259623252	580.3	CaS01G034170	intergenic	N-Glycan biosynthesis(map00510);Various types of N-glycan biosynthesis(map00513);Metabolic pathways (map01100);Protein processing in endoplasmic reticulum(map04141)	oligosaccharyltransferase complex subunit beta(ko:K12670)
1	259623267	580.3	CaS01G034160	intergenic	-	-
1	259623267	580.3	CaS01G034170	intergenic	N-Glycan biosynthesis(map00510);Various types of N-glycan biosynthesis(map00513);Metabolic pathways (map01100);Protein processing in endoplasmic reticulum(map04141)	oligosaccharyltransferase complex subunit beta(ko:K12670)
5	66418886	579.5	CaS05G012600	intergenic	-	-
5	66418886	579.5	CaS05G012610	intergenic	-	-
15	31148990	579.3	CaS15G004840	intergenic	SNARE interactions in vesicular transport(map04130);Synaptic vesicle cycle(map04721)	syntaxin 1B/2/3(ko:K08486)
15	31148990	579.3	CaS15G004850	intergenic	-	-
15	31148994	579.3	CaS15G004840	intergenic	SNARE interactions in vesicular transport(map04130);Synaptic vesicle cycle(map04721)	syntaxin 1B/2/3(ko:K08486)
15	31148994	579.3	CaS15G004850	intergenic	-	-
7	95412052	578.8	CaS07G012920	intergenic	-	-
7	95412052	578.8	CaS07G012930	intergenic	-	-
1	238671642	578.2	CaS01G030600	intergenic	-	-
1	238671642	578.2	CaS01G030610	intergenic	-	-
10	116132398	577.3	CaS10G017710	intergenic	mRNA surveillance pathway(map03015);Sphingolipid signaling pathway(map04071);Meiosis - yeast(map04113);Oocyte meiosis(map04114);PI3K-Akt signaling pathway(map04151);AMPK signaling pathway(map04152);Adrenergic signaling in cardiomyocytes(map04261);Dopaminergic synapse(map04728);Human papillomavirus infection(map05165)	serine/threonine-protein phosphatase 2A regulatory subunit B'(ko:K11584)
10	116132398	577.3	CaS10G017720	intergenic	-	-
1	79449001	577.1	CaS01G012660	intergenic	-	-
1	79449001	577.1	CaS01G012670	intergenic	NA	uncharacterized protein(ko:K09955)
1	79449069	577.1	CaS01G012660	intergenic	-	-
1	79449069	577.1	CaS01G012670	intergenic	NA	uncharacterized protein(ko:K09955)
15	31148970	576.4	CaS15G004840	intergenic	SNARE interactions in vesicular transport(map04130);Synaptic vesicle cycle(map04721)	syntaxin 1B/2/3(ko:K08486)
15	31148970	576.4	CaS15G004850	intergenic	-	-
15	31148975	576.4	CaS15G004840	intergenic	SNARE interactions in vesicular transport(map04130);Synaptic vesicle cycle(map04721)	syntaxin 1B/2/3(ko:K08486)
15	31148975	576.4	CaS15G004850	intergenic	-	-
15	31148979	576.4	CaS15G004840	intergenic	SNARE interactions in vesicular transport(map04130);Synaptic vesicle cycle(map04721)	syntaxin 1B/2/3(ko:K08486)
15	31148979	576.4	CaS15G004850	intergenic	-	-
8	113774283	576	CaS08G014400	intergenic	-	-
8	113774283	576	CaS08G014410	intergenic	NA	senataxin(ko:K10706,EC:3.6.4.-)
14	231757432	575.9	CaS14G028690	intergenic	NA	E3 ubiquitin-protein ligase RNF38/44(ko:K19041,EC:2.3.2.27)
14	231757432	575.9	CaS14G028700	intergenic	NA	solute carrier family 30 (zinc transporter), member 2(ko:K14689)
1	79447465	575.3	CaS01G012660	intergenic	-	-
1	79447465	575.3	CaS01G012670	intergenic	NA	uncharacterized protein(ko:K09955)
5	165965398	574.3	CaS05G024200	intergenic	-	-
5	165965398	574.3	CaS05G024210	intergenic	NA
4	94770023	573.7	CaS04G009250	intergenic	-	-
4	94770023	573.7	CaS04G009260	intergenic	-	-
4	94770045	573.6	CaS04G009250	intergenic	-	-
4	94770045	573.6	CaS04G009260	intergenic	-	-
1	259622036	573.1	CaS01G034160	intergenic	-	-
1	259622036	573.1	CaS01G034170	intergenic	N-Glycan biosynthesis(map00510);Various types of N-glycan biosynthesis(map00513);Metabolic pathways (map01100);Protein processing in endoplasmic reticulum(map04141)	oligosaccharyltransferase complex subunit beta(ko:K12670)
5	165967913	572.9	CaS05G024200	intergenic	-	-
5	165967913	572.9	CaS05G024210	intergenic	NA
5	165967919	572.9	CaS05G024200	intergenic	-	-
5	165967919	572.9	CaS05G024210	intergenic	NA
12	159334492	572.3	CaS12G017860	intergenic	-	-
12	159334492	572.3	CaS12G017870	intergenic	NA	Ca2+-transporting ATPase(ko:K01537,EC:3.6.3.8)
12	159334509	572.3	CaS12G017860	intergenic	-	-
12	159334509	572.3	CaS12G017870	intergenic	NA	Ca2+-transporting ATPase(ko:K01537,EC:3.6.3.8)
1	109760035	571.9	CaS01G016240	intergenic	-	-
1	109760035	571.9	CaS01G016250	intergenic	NA	cytochrome P450 family 78 subfamily A(ko:K20619)
4	13249504	571.9	CaS04G000960	intergenic	-	-
4	13249504	571.9	CaS04G000970	intergenic	-	-
1	109751637	571.5	CaS01G016240	intergenic	-	-
1	109751637	571.5	CaS01G016250	intergenic	NA	cytochrome P450 family 78 subfamily A(ko:K20619)
1	109751658	571.5	CaS01G016240	intergenic	-	-
1	109751658	571.5	CaS01G016250	intergenic	NA	cytochrome P450 family 78 subfamily A(ko:K20619)
11	151273084	570	CaS11G019550	intergenic	-	-
11	151273084	570	CaS11G019560	intergenic	-	-
11	151273100	570	CaS11G019550	intergenic	-	-
11	151273100	570	CaS11G019560	intergenic	-	-
14	211736569	569.9	CaS14G027370	intergenic	-	-
14	211736569	569.9	CaS14G027380	intergenic	Phenylpropanoid biosynthesis(map00940);Metabolic pathways (map01100);Biosynthesis of secondary metabolites(map01110)	cinnamoyl-CoA reductase(ko:K09753,EC:1.2.1.44)
11	151272130	569.1	CaS11G019550	intergenic	-	-
11	151272130	569.1	CaS11G019560	intergenic	-	-
1	259623271	569	CaS01G034160	intergenic	-	-
1	259623271	569	CaS01G034170	intergenic	N-Glycan biosynthesis(map00510);Various types of N-glycan biosynthesis(map00513);Metabolic pathways (map01100);Protein processing in endoplasmic reticulum(map04141)	oligosaccharyltransferase complex subunit beta(ko:K12670)
4	94770326	567.6	CaS04G009250	intergenic	-	-
4	94770326	567.6	CaS04G009260	intergenic	-	-
14	211736539	567.4	CaS14G027370	intergenic	-	-
14	211736539	567.4	CaS14G027380	intergenic	Phenylpropanoid biosynthesis(map00940);Metabolic pathways (map01100);Biosynthesis of secondary metabolites(map01110)	cinnamoyl-CoA reductase(ko:K09753,EC:1.2.1.44)
1	139587058	567	CaS01G019200	intergenic	-	-
1	139587058	567	CaS01G019210	intergenic	NA	ATP-dependent RNA helicase DHX57(ko:K13026,EC:3.6.4.13);ATP-dependent RNA helicase DHX29(ko:K18995,EC:3.6.4.13)
5	165965399	566.9	CaS05G024200	intergenic	-	-
5	165965399	566.9	CaS05G024210	intergenic	NA
5	165956589	566.4	CaS05G024200	intergenic	-	-
5	165956589	566.4	CaS05G024210	intergenic	NA
15	31148605	565.2	CaS15G004840	intergenic	SNARE interactions in vesicular transport(map04130);Synaptic vesicle cycle(map04721)	syntaxin 1B/2/3(ko:K08486)
15	31148605	565.2	CaS15G004850	intergenic	-	-
15	31147777	564.6	CaS15G004840	intergenic	SNARE interactions in vesicular transport(map04130);Synaptic vesicle cycle(map04721)	syntaxin 1B/2/3(ko:K08486)
15	31147777	564.6	CaS15G004850	intergenic	-	-
15	31149480	564	CaS15G004840	intergenic	SNARE interactions in vesicular transport(map04130);Synaptic vesicle cycle(map04721)	syntaxin 1B/2/3(ko:K08486)
15	31149480	564	CaS15G004850	intergenic	-	-
15	31149496	564	CaS15G004840	intergenic	SNARE interactions in vesicular transport(map04130);Synaptic vesicle cycle(map04721)	syntaxin 1B/2/3(ko:K08486)
15	31149496	564	CaS15G004850	intergenic	-	-
8	113774282	563.4	CaS08G014400	intergenic	-	-
8	113774282	563.4	CaS08G014410	intergenic	NA	senataxin(ko:K10706,EC:3.6.4.-)
1	79449178	563.2	CaS01G012660	intergenic	-	-
1	79449178	563.2	CaS01G012670	intergenic	NA	uncharacterized protein(ko:K09955)
9	157991568	563.2	CaS09G022400	intergenic	-	-
9	157991568	563.2	NONE	intergenic	-	-
5	66418981	562.7	CaS05G012600	intergenic	-	-
5	66418981	562.7	CaS05G012610	intergenic	-	-
5	66418987	562.7	CaS05G012600	intergenic	-	-
5	66418987	562.7	CaS05G012610	intergenic	-	-
5	66419006	562.7	CaS05G012600	intergenic	-	-
5	66419006	562.7	CaS05G012610	intergenic	-	-
7	95412026	562.7	CaS07G012920	intergenic	-	-
7	95412026	562.7	CaS07G012930	intergenic	-	-
12	117201568	562.7	CaS12G014820	intergenic	-	-
12	117201568	562.7	CaS12G014830	intergenic	-	-
8	113774249	561.9	CaS08G014400	intergenic	-	-
8	113774249	561.9	CaS08G014410	intergenic	NA	senataxin(ko:K10706,EC:3.6.4.-)
5	165956523	561.6	CaS05G024200	intergenic	-	-
5	165956523	561.6	CaS05G024210	intergenic	NA
4	94774859	561.3	CaS04G009250	intergenic	-	-
4	94774859	561.3	CaS04G009260	intergenic	-	-
14	211736520	560.8	CaS14G027370	intergenic	-	-
14	211736520	560.8	CaS14G027380	intergenic	Phenylpropanoid biosynthesis(map00940);Metabolic pathways (map01100);Biosynthesis of secondary metabolites(map01110)	cinnamoyl-CoA reductase(ko:K09753,EC:1.2.1.44)
14	211736528	560.8	CaS14G027370	intergenic	-	-
14	211736528	560.8	CaS14G027380	intergenic	Phenylpropanoid biosynthesis(map00940);Metabolic pathways (map01100);Biosynthesis of secondary metabolites(map01110)	cinnamoyl-CoA reductase(ko:K09753,EC:1.2.1.44)
14	231757450	560.6	CaS14G028690	intergenic	NA	E3 ubiquitin-protein ligase RNF38/44(ko:K19041,EC:2.3.2.27)
14	231757450	560.6	CaS14G028700	intergenic	NA	solute carrier family 30 (zinc transporter), member 2(ko:K14689)
9	158002791	559.5	CaS09G022400	intergenic	-	-
9	158002791	559.5	NONE	intergenic	-	-
4	94774842	559.1	CaS04G009250	intergenic	-	-
4	94774842	559.1	CaS04G009260	intergenic	-	-
12	159351772	558.7	CaS12G017860	intergenic	-	-
12	159351772	558.7	CaS12G017870	intergenic	NA	Ca2+-transporting ATPase(ko:K01537,EC:3.6.3.8)
12	117201550	557.6	CaS12G014820	intergenic	-	-
12	117201550	557.6	CaS12G014830	intergenic	-	-
12	117201576	557.6	CaS12G014820	intergenic	-	-
12	117201576	557.6	CaS12G014830	intergenic	-	-
12	117201623	557.6	CaS12G014820	intergenic	-	-
12	117201623	557.6	CaS12G014830	intergenic	-	-
12	159364418	557.5	CaS12G017860	intergenic	-	-
12	159364418	557.5	CaS12G017870	intergenic	NA	Ca2+-transporting ATPase(ko:K01537,EC:3.6.3.8)
11	151271879	557.2	CaS11G019550	intergenic	-	-
11	151271879	557.2	CaS11G019560	intergenic	-	-
11	151272150	556.8	CaS11G019550	intergenic	-	-
11	151272150	556.8	CaS11G019560	intergenic	-	-
11	151272155	556.8	CaS11G019550	intergenic	-	-
11	151272155	556.8	CaS11G019560	intergenic	-	-
11	151272165	556.8	CaS11G019550	intergenic	-	-
11	151272165	556.8	CaS11G019560	intergenic	-	-
13	155066494	556.2	CaS13G018090	intergenic	-	-
13	155066494	556.2	CaS13G018100	intergenic	Oxidative phosphorylation(map00190);Metabolic pathways (map01100);Phagosome(map04145);mTOR signaling pathway(map04150);Synaptic vesicle cycle(map04721);Collecting duct acid secretion(map04966);Vibrio cholerae infection(map05110);Epithelial cell signaling in Helicobacter pylori infection(map05120);Rheumatoid arthritis(map05323)	V-type H+-transporting ATPase subunit A(ko:K02145,EC:7.1.2.2)
8	113774242	556.1	CaS08G014400	intergenic	-	-
8	113774242	556.1	CaS08G014410	intergenic	NA	senataxin(ko:K10706,EC:3.6.4.-)
5	175438703	555.8	CaS05G024500	intergenic	-	-
5	175438703	555.8	CaS05G024510	intergenic	-	-
5	165956551	555	CaS05G024200	intergenic	-	-
5	165956551	555	CaS05G024210	intergenic	NA
1	79448542	554.9	CaS01G012660	intergenic	-	-
1	79448542	554.9	CaS01G012670	intergenic	NA	uncharacterized protein(ko:K09955)
15	31147350	554.6	CaS15G004840	intergenic	SNARE interactions in vesicular transport(map04130);Synaptic vesicle cycle(map04721)	syntaxin 1B/2/3(ko:K08486)
15	31147350	554.6	CaS15G004850	intergenic	-	-
15	31148564	554.3	CaS15G004840	intergenic	SNARE interactions in vesicular transport(map04130);Synaptic vesicle cycle(map04721)	syntaxin 1B/2/3(ko:K08486)
15	31148564	554.3	CaS15G004850	intergenic	-	-
4	94769919	554.1	CaS04G009250	intergenic	-	-
4	94769919	554.1	CaS04G009260	intergenic	-	-
13	92836178	554.1	CaS13G011340	intergenic	Glycolysis / Gluconeogenesis(map00010);Metabolic pathways (map01100);Biosynthesis of secondary metabolites(map01110);Biosynthesis of antibiotics(map01130)	pyruvate decarboxylase(ko:K01568,EC:4.1.1.1)
13	92836178	554.1	CaS13G011350	intergenic	-	-
5	165965405	553.1	CaS05G024200	intergenic	-	-
5	165965405	553.1	CaS05G024210	intergenic	NA
4	13274674	553	CaS04G000960	intergenic	-	-
4	13274674	553	CaS04G000970	intergenic	-	-
1	259623239	552.7	CaS01G034160	intergenic	-	-
1	259623239	552.7	CaS01G034170	intergenic	N-Glycan biosynthesis(map00510);Various types of N-glycan biosynthesis(map00513);Metabolic pathways (map01100);Protein processing in endoplasmic reticulum(map04141)	oligosaccharyltransferase complex subunit beta(ko:K12670)
4	13274631	551.3	CaS04G000960	intergenic	-	-
4	13274631	551.3	CaS04G000970	intergenic	-	-
4	94770969	551.1	CaS04G009250	intergenic	-	-
4	94770969	551.1	CaS04G009260	intergenic	-	-
10	116132177	550.5	CaS10G017710	intergenic	mRNA surveillance pathway(map03015);Sphingolipid signaling pathway(map04071);Meiosis - yeast(map04113);Oocyte meiosis(map04114);PI3K-Akt signaling pathway(map04151);AMPK signaling pathway(map04152);Adrenergic signaling in cardiomyocytes(map04261);Dopaminergic synapse(map04728);Human papillomavirus infection(map05165)	serine/threonine-protein phosphatase 2A regulatory subunit B'(ko:K11584)
10	116132177	550.5	CaS10G017720	intergenic	-	-
8	113774310	549.5	CaS08G014400	intergenic	-	-
8	113774310	549.5	CaS08G014410	intergenic	NA	senataxin(ko:K10706,EC:3.6.4.-)
8	113774332	549.5	CaS08G014400	intergenic	-	-
8	113774332	549.5	CaS08G014410	intergenic	NA	senataxin(ko:K10706,EC:3.6.4.-)
5	66418902	548.4	CaS05G012600	intergenic	-	-
5	66418902	548.4	CaS05G012610	intergenic	-	-
9	158003047	548.3	CaS09G022400	intergenic	-	-
9	158003047	548.3	NONE	intergenic	-	-
9	158003050	548.3	CaS09G022400	intergenic	-	-
9	158003050	548.3	NONE	intergenic	-	-
1	259623357	548.2	CaS01G034160	intergenic	-	-
1	259623357	548.2	CaS01G034170	intergenic	N-Glycan biosynthesis(map00510);Various types of N-glycan biosynthesis(map00513);Metabolic pathways (map01100);Protein processing in endoplasmic reticulum(map04141)	oligosaccharyltransferase complex subunit beta(ko:K12670)
1	259623368	548.2	CaS01G034160	intergenic	-	-
1	259623368	548.2	CaS01G034170	intergenic	N-Glycan biosynthesis(map00510);Various types of N-glycan biosynthesis(map00513);Metabolic pathways (map01100);Protein processing in endoplasmic reticulum(map04141)	oligosaccharyltransferase complex subunit beta(ko:K12670)
4	94770312	548.1	CaS04G009250	intergenic	-	-
4	94770312	548.1	CaS04G009260	intergenic	-	-
2	197458101	547.3	CaS02G023590	intergenic	-	-
2	197458101	547.3	CaS02G023600	intergenic	Steroid hormone biosynthesis(map00140);Tryptophan metabolism(map00380);Retinol metabolism(map00830);Diterpenoid biosynthesis(map00904);Isoflavonoid biosynthesis(map00943);Metabolism of xenobiotics by cytochrome P450(map00980);Metabolic pathways (map01100);Biosynthesis of secondary metabolites(map01110);Ovarian steroidogenesis(map04913);Prolactin signaling pathway(map04917);Cortisol synthesis and …	steroid 17alpha-monooxygenase / 17alpha-hydroxyprogesterone deacetylase(ko:K00512,EC:1.14.14.19 1.14.14.32);cytochrome P450 family 1 subfamily A polypeptide 1(ko:K07408,EC:1.14.14.1);flavonoid 6-hydroxylase(ko:K13267,EC:1.14.13.-);9beta-pimara-7,15-diene oxidase(ko:K16085,EC:1.14.14.111)
5	165956611	546.9	CaS05G024200	intergenic	-	-
5	165956611	546.9	CaS05G024210	intergenic	NA
13	155066433	546.1	CaS13G018090	intergenic	-	-
13	155066433	546.1	CaS13G018100	intergenic	Oxidative phosphorylation(map00190);Metabolic pathways (map01100);Phagosome(map04145);mTOR signaling pathway(map04150);Synaptic vesicle cycle(map04721);Collecting duct acid secretion(map04966);Vibrio cholerae infection(map05110);Epithelial cell signaling in Helicobacter pylori infection(map05120);Rheumatoid arthritis(map05323)	V-type H+-transporting ATPase subunit A(ko:K02145,EC:7.1.2.2)
1	79402499	546	CaS01G012660	intergenic	-	-
1	79402499	546	CaS01G012670	intergenic	NA	uncharacterized protein(ko:K09955)
1	79448970	545.9	CaS01G012660	intergenic	-	-
1	79448970	545.9	CaS01G012670	intergenic	NA	uncharacterized protein(ko:K09955)
11	151273112	545.2	CaS11G019550	intergenic	-	-
11	151273112	545.2	CaS11G019560	intergenic	-	-
7	95413809	544.7	CaS07G012920	intergenic	-	-
7	95413809	544.7	CaS07G012930	intergenic	-	-
11	91907124	544.7	CaS11G011100	intergenic	SNARE interactions in vesicular transport(map04130)	vesicle-associated membrane protein 7(ko:K08515)
11	91907124	544.7	CaS11G011110	intergenic	-	-
2	197409132	544.6	CaS02G023590	intergenic	-	-
2	197409132	544.6	CaS02G023600	intergenic	Steroid hormone biosynthesis(map00140);Tryptophan metabolism(map00380);Retinol metabolism(map00830);Diterpenoid biosynthesis(map00904);Isoflavonoid biosynthesis(map00943);Metabolism of xenobiotics by cytochrome P450(map00980);Metabolic pathways (map01100);Biosynthesis of secondary metabolites(map01110);Ovarian steroidogenesis(map04913);Prolactin signaling pathway(map04917);Cortisol synthesis and …	steroid 17alpha-monooxygenase / 17alpha-hydroxyprogesterone deacetylase(ko:K00512,EC:1.14.14.19 1.14.14.32);cytochrome P450 family 1 subfamily A polypeptide 1(ko:K07408,EC:1.14.14.1);flavonoid 6-hydroxylase(ko:K13267,EC:1.14.13.-);9beta-pimara-7,15-diene oxidase(ko:K16085,EC:1.14.14.111)
2	197409142	544.6	CaS02G023590	intergenic	-	-
2	197409142	544.6	CaS02G023600	intergenic	Steroid hormone biosynthesis(map00140);Tryptophan metabolism(map00380);Retinol metabolism(map00830);Diterpenoid biosynthesis(map00904);Isoflavonoid biosynthesis(map00943);Metabolism of xenobiotics by cytochrome P450(map00980);Metabolic pathways (map01100);Biosynthesis of secondary metabolites(map01110);Ovarian steroidogenesis(map04913);Prolactin signaling pathway(map04917);Cortisol synthesis and …	steroid 17alpha-monooxygenase / 17alpha-hydroxyprogesterone deacetylase(ko:K00512,EC:1.14.14.19 1.14.14.32);cytochrome P450 family 1 subfamily A polypeptide 1(ko:K07408,EC:1.14.14.1);flavonoid 6-hydroxylase(ko:K13267,EC:1.14.13.-);9beta-pimara-7,15-diene oxidase(ko:K16085,EC:1.14.14.111)
2	197409145	544.6	CaS02G023590	intergenic	-	-
2	197409145	544.6	CaS02G023600	intergenic	Steroid hormone biosynthesis(map00140);Tryptophan metabolism(map00380);Retinol metabolism(map00830);Diterpenoid biosynthesis(map00904);Isoflavonoid biosynthesis(map00943);Metabolism of xenobiotics by cytochrome P450(map00980);Metabolic pathways (map01100);Biosynthesis of secondary metabolites(map01110);Ovarian steroidogenesis(map04913);Prolactin signaling pathway(map04917);Cortisol synthesis and …	steroid 17alpha-monooxygenase / 17alpha-hydroxyprogesterone deacetylase(ko:K00512,EC:1.14.14.19 1.14.14.32);cytochrome P450 family 1 subfamily A polypeptide 1(ko:K07408,EC:1.14.14.1);flavonoid 6-hydroxylase(ko:K13267,EC:1.14.13.-);9beta-pimara-7,15-diene oxidase(ko:K16085,EC:1.14.14.111)
14	231757402	544	CaS14G028690	intergenic	NA	E3 ubiquitin-protein ligase RNF38/44(ko:K19041,EC:2.3.2.27)
14	231757402	544	CaS14G028700	intergenic	NA	solute carrier family 30 (zinc transporter), member 2(ko:K14689)
14	231757404	544	CaS14G028690	intergenic	NA	E3 ubiquitin-protein ligase RNF38/44(ko:K19041,EC:2.3.2.27)
14	231757404	544	CaS14G028700	intergenic	NA	solute carrier family 30 (zinc transporter), member 2(ko:K14689)
5	175438694	543.3	CaS05G024500	intergenic	-	-
5	175438694	543.3	CaS05G024510	intergenic	-	-
9	156753019	543.3	CaS09G022400	intergenic	-	-
9	156753019	543.3	NONE	intergenic	-	-
14	231757436	543.1	CaS14G028690	intergenic	NA	E3 ubiquitin-protein ligase RNF38/44(ko:K19041,EC:2.3.2.27)
14	231757436	543.1	CaS14G028700	intergenic	NA	solute carrier family 30 (zinc transporter), member 2(ko:K14689)
10	116132146	542.2	CaS10G017710	intergenic	mRNA surveillance pathway(map03015);Sphingolipid signaling pathway(map04071);Meiosis - yeast(map04113);Oocyte meiosis(map04114);PI3K-Akt signaling pathway(map04151);AMPK signaling pathway(map04152);Adrenergic signaling in cardiomyocytes(map04261);Dopaminergic synapse(map04728);Human papillomavirus infection(map05165)	serine/threonine-protein phosphatase 2A regulatory subunit B'(ko:K11584)
10	116132146	542.2	CaS10G017720	intergenic	-	-
1	259622711	541.9	CaS01G034160	intergenic	-	-
1	259622711	541.9	CaS01G034170	intergenic	N-Glycan biosynthesis(map00510);Various types of N-glycan biosynthesis(map00513);Metabolic pathways (map01100);Protein processing in endoplasmic reticulum(map04141)	oligosaccharyltransferase complex subunit beta(ko:K12670)
12	159334658	541.2	CaS12G017860	intergenic	-	-
12	159334658	541.2	CaS12G017870	intergenic	NA	Ca2+-transporting ATPase(ko:K01537,EC:3.6.3.8)
1	109713853	541.1	CaS01G016240	intergenic	-	-
1	109713853	541.1	CaS01G016250	intergenic	NA	cytochrome P450 family 78 subfamily A(ko:K20619)
12	159334486	541	CaS12G017860	intergenic	-	-
12	159334486	541	CaS12G017870	intergenic	NA	Ca2+-transporting ATPase(ko:K01537,EC:3.6.3.8)
12	159334544	541	CaS12G017860	intergenic	-	-
12	159334544	541	CaS12G017870	intergenic	NA	Ca2+-transporting ATPase(ko:K01537,EC:3.6.3.8)
15	31149526	540.5	CaS15G004840	intergenic	SNARE interactions in vesicular transport(map04130);Synaptic vesicle cycle(map04721)	syntaxin 1B/2/3(ko:K08486)
15	31149526	540.5	CaS15G004850	intergenic	-	-
1	79402466	537.7	CaS01G012660	intergenic	-	-
1	79402466	537.7	CaS01G012670	intergenic	NA	uncharacterized protein(ko:K09955)
4	94770033	537.3	CaS04G009250	intergenic	-	-
4	94770033	537.3	CaS04G009260	intergenic	-	-
4	94770371	537.3	CaS04G009250	intergenic	-	-
4	94770371	537.3	CaS04G009260	intergenic	-	-
4	94770394	537.3	CaS04G009250	intergenic	-	-
4	94770394	537.3	CaS04G009260	intergenic	-	-
1	79402203	537.2	CaS01G012660	intergenic	-	-
1	79402203	537.2	CaS01G012670	intergenic	NA	uncharacterized protein(ko:K09955)
12	159364402	536.9	CaS12G017860	intergenic	-	-
12	159364402	536.9	CaS12G017870	intergenic	NA	Ca2+-transporting ATPase(ko:K01537,EC:3.6.3.8)
8	113774228	536.2	CaS08G014400	intergenic	-	-
8	113774228	536.2	CaS08G014410	intergenic	NA	senataxin(ko:K10706,EC:3.6.4.-)
14	231740744	535.8	CaS14G028690	intergenic	NA	E3 ubiquitin-protein ligase RNF38/44(ko:K19041,EC:2.3.2.27)
14	231740744	535.8	CaS14G028700	intergenic	NA	solute carrier family 30 (zinc transporter), member 2(ko:K14689)
2	197459673	535.5	CaS02G023590	intergenic	-	-
2	197459673	535.5	CaS02G023600	intergenic	Steroid hormone biosynthesis(map00140);Tryptophan metabolism(map00380);Retinol metabolism(map00830);Diterpenoid biosynthesis(map00904);Isoflavonoid biosynthesis(map00943);Metabolism of xenobiotics by cytochrome P450(map00980);Metabolic pathways (map01100);Biosynthesis of secondary metabolites(map01110);Ovarian steroidogenesis(map04913);Prolactin signaling pathway(map04917);Cortisol synthesis and …	steroid 17alpha-monooxygenase / 17alpha-hydroxyprogesterone deacetylase(ko:K00512,EC:1.14.14.19 1.14.14.32);cytochrome P450 family 1 subfamily A polypeptide 1(ko:K07408,EC:1.14.14.1);flavonoid 6-hydroxylase(ko:K13267,EC:1.14.13.-);9beta-pimara-7,15-diene oxidase(ko:K16085,EC:1.14.14.111)
13	155062870	535.4	CaS13G018090	intergenic	-	-
13	155062870	535.4	CaS13G018100	intergenic	Oxidative phosphorylation(map00190);Metabolic pathways (map01100);Phagosome(map04145);mTOR signaling pathway(map04150);Synaptic vesicle cycle(map04721);Collecting duct acid secretion(map04966);Vibrio cholerae infection(map05110);Epithelial cell signaling in Helicobacter pylori infection(map05120);Rheumatoid arthritis(map05323)	V-type H+-transporting ATPase subunit A(ko:K02145,EC:7.1.2.2)
13	155062873	535.4	CaS13G018090	intergenic	-	-
13	155062873	535.4	CaS13G018100	intergenic	Oxidative phosphorylation(map00190);Metabolic pathways (map01100);Phagosome(map04145);mTOR signaling pathway(map04150);Synaptic vesicle cycle(map04721);Collecting duct acid secretion(map04966);Vibrio cholerae infection(map05110);Epithelial cell signaling in Helicobacter pylori infection(map05120);Rheumatoid arthritis(map05323)	V-type H+-transporting ATPase subunit A(ko:K02145,EC:7.1.2.2)
13	155062881	535.4	CaS13G018090	intergenic	-	-
13	155062881	535.4	CaS13G018100	intergenic	Oxidative phosphorylation(map00190);Metabolic pathways (map01100);Phagosome(map04145);mTOR signaling pathway(map04150);Synaptic vesicle cycle(map04721);Collecting duct acid secretion(map04966);Vibrio cholerae infection(map05110);Epithelial cell signaling in Helicobacter pylori infection(map05120);Rheumatoid arthritis(map05323)	V-type H+-transporting ATPase subunit A(ko:K02145,EC:7.1.2.2)
1	259622044	535.1	CaS01G034160	intergenic	-	-
1	259622044	535.1	CaS01G034170	intergenic	N-Glycan biosynthesis(map00510);Various types of N-glycan biosynthesis(map00513);Metabolic pathways (map01100);Protein processing in endoplasmic reticulum(map04141)	oligosaccharyltransferase complex subunit beta(ko:K12670)
1	259622060	535.1	CaS01G034160	intergenic	-	-
1	259622060	535.1	CaS01G034170	intergenic	N-Glycan biosynthesis(map00510);Various types of N-glycan biosynthesis(map00513);Metabolic pathways (map01100);Protein processing in endoplasmic reticulum(map04141)	oligosaccharyltransferase complex subunit beta(ko:K12670)
1	109787222	534.9	CaS01G016240	intergenic	-	-
1	109787222	534.9	CaS01G016250	intergenic	NA	cytochrome P450 family 78 subfamily A(ko:K20619)
9	151297494	534.9	CaS09G021690	intergenic	NA	DNA methyltransferase 1-associated protein 1(ko:K11324)
9	151297494	534.9	CaS09G021700	intergenic	-	-
1	79402528	534.8	CaS01G012660	intergenic	-	-
1	79402528	534.8	CaS01G012670	intergenic	NA	uncharacterized protein(ko:K09955)
9	151297547	534.8	CaS09G021690	intergenic	NA	DNA methyltransferase 1-associated protein 1(ko:K11324)
9	151297547	534.8	CaS09G021700	intergenic	-	-
1	139584224	534.7	CaS01G019200	intergenic	-	-
1	139584224	534.7	CaS01G019210	intergenic	NA	ATP-dependent RNA helicase DHX57(ko:K13026,EC:3.6.4.13);ATP-dependent RNA helicase DHX29(ko:K18995,EC:3.6.4.13)
9	151297606	534.7	CaS09G021690	intergenic	NA	DNA methyltransferase 1-associated protein 1(ko:K11324)
9	151297606	534.7	CaS09G021700	intergenic	-	-
9	158002816	534.6	CaS09G022400	intergenic	-	-
9	158002816	534.6	NONE	intergenic	-	-
9	158002835	534.5	CaS09G022400	intergenic	-	-
9	158002835	534.5	NONE	intergenic	-	-
5	66419416	534.1	CaS05G012600	intergenic	-	-
5	66419416	534.1	CaS05G012610	intergenic	-	-
9	156745038	534	CaS09G022400	intergenic	-	-
9	156745038	534	NONE	intergenic	-	-
5	165967889	533.9	CaS05G024200	intergenic	-	-
5	165967889	533.9	CaS05G024210	intergenic	NA
9	156745048	533.9	CaS09G022400	intergenic	-	-
9	156745048	533.9	NONE	intergenic	-	-
9	157983237	533.6	CaS09G022400	intergenic	-	-
9	157983237	533.6	NONE	intergenic	-	-
11	151272961	533.6	CaS11G019550	intergenic	-	-
11	151272961	533.6	CaS11G019560	intergenic	-	-
15	106924320	533.2	CaS15G012340	intergenic	-	-
15	106924320	533.2	CaS15G012350	intergenic	NA	adaptin ear-binding coat-associated protein 1/2(ko:K20069)
15	106924329	533.1	CaS15G012340	intergenic	-	-
15	106924329	533.1	CaS15G012350	intergenic	NA	adaptin ear-binding coat-associated protein 1/2(ko:K20069)
4	94770299	532.9	CaS04G009250	intergenic	-	-
4	94770299	532.9	CaS04G009260	intergenic	-	-
14	211736572	532.8	CaS14G027370	intergenic	-	-
14	211736572	532.8	CaS14G027380	intergenic	Phenylpropanoid biosynthesis(map00940);Metabolic pathways (map01100);Biosynthesis of secondary metabolites(map01110)	cinnamoyl-CoA reductase(ko:K09753,EC:1.2.1.44)
14	211736585	532.8	CaS14G027370	intergenic	-	-
14	211736585	532.8	CaS14G027380	intergenic	Phenylpropanoid biosynthesis(map00940);Metabolic pathways (map01100);Biosynthesis of secondary metabolites(map01110)	cinnamoyl-CoA reductase(ko:K09753,EC:1.2.1.44)
15	31153733	532.5	CaS15G004840	intergenic	SNARE interactions in vesicular transport(map04130);Synaptic vesicle cycle(map04721)	syntaxin 1B/2/3(ko:K08486)
15	31153733	532.5	CaS15G004850	intergenic	-	-
7	95411314	532.2	CaS07G012920	intergenic	-	-
7	95411314	532.2	CaS07G012930	intergenic	-	-
1	238671657	531.2	CaS01G030600	intergenic	-	-
1	238671657	531.2	CaS01G030610	intergenic	-	-
15	31148549	531.2	CaS15G004840	intergenic	SNARE interactions in vesicular transport(map04130);Synaptic vesicle cycle(map04721)	syntaxin 1B/2/3(ko:K08486)
15	31148549	531.2	CaS15G004850	intergenic	-	-
15	31148574	531.2	CaS15G004840	intergenic	SNARE interactions in vesicular transport(map04130);Synaptic vesicle cycle(map04721)	syntaxin 1B/2/3(ko:K08486)
15	31148574	531.2	CaS15G004850	intergenic	-	-
12	117201530	529.7	CaS12G014820	intergenic	-	-
12	117201530	529.7	CaS12G014830	intergenic	-	-
8	113774245	528.6	CaS08G014400	intergenic	-	-
8	113774245	528.6	CaS08G014410	intergenic	NA	senataxin(ko:K10706,EC:3.6.4.-)
5	165967881	528.5	CaS05G024200	intergenic	-	-
5	165967881	528.5	CaS05G024210	intergenic	NA
14	211736535	528.4	CaS14G027370	intergenic	-	-
14	211736535	528.4	CaS14G027380	intergenic	Phenylpropanoid biosynthesis(map00940);Metabolic pathways (map01100);Biosynthesis of secondary metabolites(map01110)	cinnamoyl-CoA reductase(ko:K09753,EC:1.2.1.44)
5	66418878	527.9	CaS05G012600	intergenic	-	-
5	66418878	527.9	CaS05G012610	intergenic	-	-
8	113774435	526.9	CaS08G014400	intergenic	-	-
8	113774435	526.9	CaS08G014410	intergenic	NA	senataxin(ko:K10706,EC:3.6.4.-)
5	175438755	526.8	CaS05G024500	intergenic	-	-
5	175438755	526.8	CaS05G024510	intergenic	-	-
15	106924341	526.7	CaS15G012340	intergenic	-	-
15	106924341	526.7	CaS15G012350	intergenic	NA	adaptin ear-binding coat-associated protein 1/2(ko:K20069)
15	106924350	526.7	CaS15G012340	intergenic	-	-
15	106924350	526.7	CaS15G012350	intergenic	NA	adaptin ear-binding coat-associated protein 1/2(ko:K20069)
13	155062759	526.5	CaS13G018090	intergenic	-	-
13	155062759	526.5	CaS13G018100	intergenic	Oxidative phosphorylation(map00190);Metabolic pathways (map01100);Phagosome(map04145);mTOR signaling pathway(map04150);Synaptic vesicle cycle(map04721);Collecting duct acid secretion(map04966);Vibrio cholerae infection(map05110);Epithelial cell signaling in Helicobacter pylori infection(map05120);Rheumatoid arthritis(map05323)	V-type H+-transporting ATPase subunit A(ko:K02145,EC:7.1.2.2)
5	237746516	525.7	CaS05G030230	intergenic	-	-
5	237746516	525.7	CaS05G030240	intergenic	Cyanoamino acid metabolism(map00460);Biosynthesis of secondary metabolites(map01110)	4-hydroxyphenylacetaldehyde oxime monooxygenase(ko:K13029,EC:1.14.14.37)
4	13274651	525.4	CaS04G000960	intergenic	-	-
4	13274651	525.4	CaS04G000970	intergenic	-	-
1	259623226	525	CaS01G034160	intergenic	-	-
1	259623226	525	CaS01G034170	intergenic	N-Glycan biosynthesis(map00510);Various types of N-glycan biosynthesis(map00513);Metabolic pathways (map01100);Protein processing in endoplasmic reticulum(map04141)	oligosaccharyltransferase complex subunit beta(ko:K12670)
5	66418871	525	CaS05G012600	intergenic	-	-
5	66418871	525	CaS05G012610	intergenic	-	-
9	156752986	524.5	CaS09G022400	intergenic	-	-
9	156752986	524.5	NONE	intergenic	-	-
9	156753007	524.5	CaS09G022400	intergenic	-	-
9	156753007	524.5	NONE	intergenic	-	-
1	259622211	524.4	CaS01G034160	intergenic	-	-
1	259622211	524.4	CaS01G034170	intergenic	N-Glycan biosynthesis(map00510);Various types of N-glycan biosynthesis(map00513);Metabolic pathways (map01100);Protein processing in endoplasmic reticulum(map04141)	oligosaccharyltransferase complex subunit beta(ko:K12670)
1	259622218	524.4	CaS01G034160	intergenic	-	-
1	259622218	524.4	CaS01G034170	intergenic	N-Glycan biosynthesis(map00510);Various types of N-glycan biosynthesis(map00513);Metabolic pathways (map01100);Protein processing in endoplasmic reticulum(map04141)	oligosaccharyltransferase complex subunit beta(ko:K12670)
1	259622224	524.4	CaS01G034160	intergenic	-	-
1	259622224	524.4	CaS01G034170	intergenic	N-Glycan biosynthesis(map00510);Various types of N-glycan biosynthesis(map00513);Metabolic pathways (map01100);Protein processing in endoplasmic reticulum(map04141)	oligosaccharyltransferase complex subunit beta(ko:K12670)
1	259622074	524.2	CaS01G034160	intergenic	-	-
1	259622074	524.2	CaS01G034170	intergenic	N-Glycan biosynthesis(map00510);Various types of N-glycan biosynthesis(map00513);Metabolic pathways (map01100);Protein processing in endoplasmic reticulum(map04141)	oligosaccharyltransferase complex subunit beta(ko:K12670)
1	259622101	524.2	CaS01G034160	intergenic	-	-
1	259622101	524.2	CaS01G034170	intergenic	N-Glycan biosynthesis(map00510);Various types of N-glycan biosynthesis(map00513);Metabolic pathways (map01100);Protein processing in endoplasmic reticulum(map04141)	oligosaccharyltransferase complex subunit beta(ko:K12670)
9	151297451	524.2	CaS09G021690	intergenic	NA	DNA methyltransferase 1-associated protein 1(ko:K11324)
9	151297451	524.2	CaS09G021700	intergenic	-	-
11	91907145	523.7	CaS11G011100	intergenic	SNARE interactions in vesicular transport(map04130)	vesicle-associated membrane protein 7(ko:K08515)
11	91907145	523.7	CaS11G011110	intergenic	-	-
1	259623379	523.3	CaS01G034160	intergenic	-	-
1	259623379	523.3	CaS01G034170	intergenic	N-Glycan biosynthesis(map00510);Various types of N-glycan biosynthesis(map00513);Metabolic pathways (map01100);Protein processing in endoplasmic reticulum(map04141)	oligosaccharyltransferase complex subunit beta(ko:K12670)
1	259621867	523.2	CaS01G034160	intergenic	-	-
1	259621867	523.2	CaS01G034170	intergenic	N-Glycan biosynthesis(map00510);Various types of N-glycan biosynthesis(map00513);Metabolic pathways (map01100);Protein processing in endoplasmic reticulum(map04141)	oligosaccharyltransferase complex subunit beta(ko:K12670)
1	259621871	523.2	CaS01G034160	intergenic	-	-
1	259621871	523.2	CaS01G034170	intergenic	N-Glycan biosynthesis(map00510);Various types of N-glycan biosynthesis(map00513);Metabolic pathways (map01100);Protein processing in endoplasmic reticulum(map04141)	oligosaccharyltransferase complex subunit beta(ko:K12670)
1	259621916	523.1	CaS01G034160	intergenic	-	-
1	259621916	523.1	CaS01G034170	intergenic	N-Glycan biosynthesis(map00510);Various types of N-glycan biosynthesis(map00513);Metabolic pathways (map01100);Protein processing in endoplasmic reticulum(map04141)	oligosaccharyltransferase complex subunit beta(ko:K12670)
14	231756197	522.8	CaS14G028690	intergenic	NA	E3 ubiquitin-protein ligase RNF38/44(ko:K19041,EC:2.3.2.27)
14	231756197	522.8	CaS14G028700	intergenic	NA	solute carrier family 30 (zinc transporter), member 2(ko:K14689)
13	155066435	522.3	CaS13G018090	intergenic	-	-
13	155066435	522.3	CaS13G018100	intergenic	Oxidative phosphorylation(map00190);Metabolic pathways (map01100);Phagosome(map04145);mTOR signaling pathway(map04150);Synaptic vesicle cycle(map04721);Collecting duct acid secretion(map04966);Vibrio cholerae infection(map05110);Epithelial cell signaling in Helicobacter pylori infection(map05120);Rheumatoid arthritis(map05323)	V-type H+-transporting ATPase subunit A(ko:K02145,EC:7.1.2.2)
1	109690912	522	CaS01G016240	intergenic	-	-
1	109690912	522	CaS01G016250	intergenic	NA	cytochrome P450 family 78 subfamily A(ko:K20619)
1	109690920	522	CaS01G016240	intergenic	-	-
1	109690920	522	CaS01G016250	intergenic	NA	cytochrome P450 family 78 subfamily A(ko:K20619)
8	113773984	521.5	CaS08G014400	intergenic	-	-
8	113773984	521.5	CaS08G014410	intergenic	NA	senataxin(ko:K10706,EC:3.6.4.-)
1	259621819	521.1	CaS01G034160	intergenic	-	-
1	259621819	521.1	CaS01G034170	intergenic	N-Glycan biosynthesis(map00510);Various types of N-glycan biosynthesis(map00513);Metabolic pathways (map01100);Protein processing in endoplasmic reticulum(map04141)	oligosaccharyltransferase complex subunit beta(ko:K12670)
1	259621827	521.1	CaS01G034160	intergenic	-	-
1	259621827	521.1	CaS01G034170	intergenic	N-Glycan biosynthesis(map00510);Various types of N-glycan biosynthesis(map00513);Metabolic pathways (map01100);Protein processing in endoplasmic reticulum(map04141)	oligosaccharyltransferase complex subunit beta(ko:K12670)
4	94769920	521.1	CaS04G009250	intergenic	-	-
4	94769920	521.1	CaS04G009260	intergenic	-	-
5	66418929	521	CaS05G012600	intergenic	-	-
5	66418929	521	CaS05G012610	intergenic	-	-
11	91907233	521	CaS11G011100	intergenic	SNARE interactions in vesicular transport(map04130)	vesicle-associated membrane protein 7(ko:K08515)
11	91907233	521	CaS11G011110	intergenic	-	-
4	94768708	520.7	CaS04G009250	intergenic	-	-
4	94768708	520.7	CaS04G009260	intergenic	-	-
13	256699718	520.7	CaS13G033160	intergenic	-	-
13	256699718	520.7	CaS13G033170	intergenic	-	-
1	259621857	520.1	CaS01G034160	intergenic	-	-
1	259621857	520.1	CaS01G034170	intergenic	N-Glycan biosynthesis(map00510);Various types of N-glycan biosynthesis(map00513);Metabolic pathways (map01100);Protein processing in endoplasmic reticulum(map04141)	oligosaccharyltransferase complex subunit beta(ko:K12670)
10	116132332	519.8	CaS10G017710	intergenic	mRNA surveillance pathway(map03015);Sphingolipid signaling pathway(map04071);Meiosis - yeast(map04113);Oocyte meiosis(map04114);PI3K-Akt signaling pathway(map04151);AMPK signaling pathway(map04152);Adrenergic signaling in cardiomyocytes(map04261);Dopaminergic synapse(map04728);Human papillomavirus infection(map05165)	serine/threonine-protein phosphatase 2A regulatory subunit B'(ko:K11584)
10	116132332	519.8	CaS10G017720	intergenic	-	-
11	91907170	519.5	CaS11G011100	intergenic	SNARE interactions in vesicular transport(map04130)	vesicle-associated membrane protein 7(ko:K08515)
11	91907170	519.5	CaS11G011110	intergenic	-	-
11	91907184	519.5	CaS11G011100	intergenic	SNARE interactions in vesicular transport(map04130)	vesicle-associated membrane protein 7(ko:K08515)
11	91907184	519.5	CaS11G011110	intergenic	-	-
11	91907189	519.5	CaS11G011100	intergenic	SNARE interactions in vesicular transport(map04130)	vesicle-associated membrane protein 7(ko:K08515)
11	91907189	519.5	CaS11G011110	intergenic	-	-
5	66418880	519.1	CaS05G012600	intergenic	-	-
5	66418880	519.1	CaS05G012610	intergenic	-	-
12	159351725	518.2	CaS12G017860	intergenic	-	-
12	159351725	518.2	CaS12G017870	intergenic	NA	Ca2+-transporting ATPase(ko:K01537,EC:3.6.3.8)
10	116132136	516.8	CaS10G017710	intergenic	mRNA surveillance pathway(map03015);Sphingolipid signaling pathway(map04071);Meiosis - yeast(map04113);Oocyte meiosis(map04114);PI3K-Akt signaling pathway(map04151);AMPK signaling pathway(map04152);Adrenergic signaling in cardiomyocytes(map04261);Dopaminergic synapse(map04728);Human papillomavirus infection(map05165)	serine/threonine-protein phosphatase 2A regulatory subunit B'(ko:K11584)
10	116132136	516.8	CaS10G017720	intergenic	-	-
12	117201643	516.8	CaS12G014820	intergenic	-	-
12	117201643	516.8	CaS12G014830	intergenic	-	-
12	117201651	516.8	CaS12G014820	intergenic	-	-
12	117201651	516.8	CaS12G014830	intergenic	-	-
1	238670866	516.7	CaS01G030600	intergenic	-	-
1	238670866	516.7	CaS01G030610	intergenic	-	-
11	151271859	516.4	CaS11G019550	intergenic	-	-
11	151271859	516.4	CaS11G019560	intergenic	-	-
5	165956518	516	CaS05G024200	intergenic	-	-
5	165956518	516	CaS05G024210	intergenic	NA
6	230917386	516	CaS06G030590	intergenic	-	-
6	82205745	327.4	CaS06G009730	intergenic	NA	acyl-CoA synthetase(ko:K00142,EC:6.2.1.-)
14	231740749	515.2	CaS14G028690	intergenic	NA	E3 ubiquitin-protein ligase RNF38/44(ko:K19041,EC:2.3.2.27)
14	231740749	515.2	CaS14G028700	intergenic	NA	solute carrier family 30 (zinc transporter), member 2(ko:K14689)
1	259622726	514.8	CaS01G034160	intergenic	-	-
1	259622726	514.8	CaS01G034170	intergenic	N-Glycan biosynthesis(map00510);Various types of N-glycan biosynthesis(map00513);Metabolic pathways (map01100);Protein processing in endoplasmic reticulum(map04141)	oligosaccharyltransferase complex subunit beta(ko:K12670)
1	259623174	513.9	CaS01G034160	intergenic	-	-
1	259623174	513.9	CaS01G034170	intergenic	N-Glycan biosynthesis(map00510);Various types of N-glycan biosynthesis(map00513);Metabolic pathways (map01100);Protein processing in endoplasmic reticulum(map04141)	oligosaccharyltransferase complex subunit beta(ko:K12670)
1	259623223	513.9	CaS01G034160	intergenic	-	-
1	259623223	513.9	CaS01G034170	intergenic	N-Glycan biosynthesis(map00510);Various types of N-glycan biosynthesis(map00513);Metabolic pathways (map01100);Protein processing in endoplasmic reticulum(map04141)	oligosaccharyltransferase complex subunit beta(ko:K12670)
10	116132407	513.9	CaS10G017710	intergenic	mRNA surveillance pathway(map03015);Sphingolipid signaling pathway(map04071);Meiosis - yeast(map04113);Oocyte meiosis(map04114);PI3K-Akt signaling pathway(map04151);AMPK signaling pathway(map04152);Adrenergic signaling in cardiomyocytes(map04261);Dopaminergic synapse(map04728);Human papillomavirus infection(map05165)	serine/threonine-protein phosphatase 2A regulatory subunit B'(ko:K11584)
10	116132407	513.9	CaS10G017720	intergenic	-	-
10	116132422	513.9	CaS10G017710	intergenic	mRNA surveillance pathway(map03015);Sphingolipid signaling pathway(map04071);Meiosis - yeast(map04113);Oocyte meiosis(map04114);PI3K-Akt signaling pathway(map04151);AMPK signaling pathway(map04152);Adrenergic signaling in cardiomyocytes(map04261);Dopaminergic synapse(map04728);Human papillomavirus infection(map05165)	serine/threonine-protein phosphatase 2A regulatory subunit B'(ko:K11584)
10	116132422	513.9	CaS10G017720	intergenic	-	-
15	106924312	513.4	CaS15G012340	intergenic	-	-
15	106924312	513.4	CaS15G012350	intergenic	NA	adaptin ear-binding coat-associated protein 1/2(ko:K20069)
8	113773991	512.6	CaS08G014400	intergenic	-	-
8	113773991	512.6	CaS08G014410	intergenic	NA	senataxin(ko:K10706,EC:3.6.4.-)
5	66419436	512.5	CaS05G012600	intergenic	-	-
5	66419436	512.5	CaS05G012610	intergenic	-	-
5	237750056	512.5	CaS05G030230	intergenic	-	-
5	237750056	512.5	CaS05G030240	intergenic	Cyanoamino acid metabolism(map00460);Biosynthesis of secondary metabolites(map01110)	4-hydroxyphenylacetaldehyde oxime monooxygenase(ko:K13029,EC:1.14.14.37)
1	238671683	512.2	CaS01G030600	intergenic	-	-
1	238671683	512.2	CaS01G030610	intergenic	-	-
5	165965354	512.2	CaS05G024200	intergenic	-	-
5	165965354	512.2	CaS05G024210	intergenic	NA
1	109713856	512.1	CaS01G016240	intergenic	-	-
1	109713856	512.1	CaS01G016250	intergenic	NA	cytochrome P450 family 78 subfamily A(ko:K20619)
1	109713858	512.1	CaS01G016240	intergenic	-	-
1	109713858	512.1	CaS01G016250	intergenic	NA	cytochrome P450 family 78 subfamily A(ko:K20619)
1	109713863	512.1	CaS01G016240	intergenic	-	-
1	109713863	512.1	CaS01G016250	intergenic	NA	cytochrome P450 family 78 subfamily A(ko:K20619)
9	156753012	511.5	CaS09G022400	intergenic	-	-
9	156753012	511.5	NONE	intergenic	-	-
5	175467601	511.3	CaS05G024500	intergenic	-	-
5	175467601	511.3	CaS05G024510	intergenic	-	-
11	151273060	511.2	CaS11G019550	intergenic	-	-
11	151273060	511.2	CaS11G019560	intergenic	-	-
9	151297440	511.1	CaS09G021690	intergenic	NA	DNA methyltransferase 1-associated protein 1(ko:K11324)
9	151297440	511.1	CaS09G021700	intergenic	-	-
14	231756158	511.1	CaS14G028690	intergenic	NA	E3 ubiquitin-protein ligase RNF38/44(ko:K19041,EC:2.3.2.27)
14	231756158	511.1	CaS14G028700	intergenic	NA	solute carrier family 30 (zinc transporter), member 2(ko:K14689)
7	95413929	510.2	CaS07G012920	intergenic	-	-
7	95413929	510.2	CaS07G012930	intergenic	-	-
11	91907248	510.1	CaS11G011100	intergenic	SNARE interactions in vesicular transport(map04130)	vesicle-associated membrane protein 7(ko:K08515)
11	91907248	510.1	CaS11G011110	intergenic	-	-
11	91907254	510.1	CaS11G011100	intergenic	SNARE interactions in vesicular transport(map04130)	vesicle-associated membrane protein 7(ko:K08515)
11	91907254	510.1	CaS11G011110	intergenic	-	-
15	31153999	508.9	CaS15G004840	intergenic	SNARE interactions in vesicular transport(map04130);Synaptic vesicle cycle(map04721)	syntaxin 1B/2/3(ko:K08486)
15	31153999	508.9	CaS15G004850	intergenic	-	-
8	113774260	508.1	CaS08G014400	intergenic	-	-
8	113774260	508.1	CaS08G014410	intergenic	NA	senataxin(ko:K10706,EC:3.6.4.-)
11	91907163	508	CaS11G011100	intergenic	SNARE interactions in vesicular transport(map04130)	vesicle-associated membrane protein 7(ko:K08515)
11	91907163	508	CaS11G011110	intergenic	-	-
1	258797703	507.5	CaS01G033930	intronic	-	-
13	215432563	507.3	CaS13G026070	intergenic	-	-
13	215432563	507.3	CaS13G026080	intergenic	Sulfur metabolism(map00920);Metabolic pathways (map01100);Microbial metabolism in diverse environments(map01120);Platinum drug resistance(map01524);Two-component system(map02020);p53 signaling pathway(map04115);Apoptosis(map04210);Apoptosis - fly(map04214);Apoptosis - multiple species(map04215);Non-alcoholic fatty liver disease (NAFLD)(map04932);Alzheimer disease(map05010);Parkinson disease(map05…	cytochrome c(ko:K08738)
15	106924359	507.2	CaS15G012340	intergenic	-	-
15	106924359	507.2	CaS15G012350	intergenic	NA	adaptin ear-binding coat-associated protein 1/2(ko:K20069)
13	171129473	506.9	CaS13G020160	intergenic	Necroptosis(map04217);Alcoholism(map05034);Systemic lupus erythematosus(map05322)	histone H2A(ko:K11251)
13	171129473	506.9	CaS13G020170	intergenic	NA	pentatricopeptide repeat domain-containing protein 1(ko:K17710)
1	79402489	506.6	CaS01G012660	intergenic	-	-
1	79402489	506.6	CaS01G012670	intergenic	NA	uncharacterized protein(ko:K09955)
11	151272133	506.6	CaS11G019550	intergenic	-	-
11	151272133	506.6	CaS11G019560	intergenic	-	-
11	151272141	506.6	CaS11G019550	intergenic	-	-
11	151272141	506.6	CaS11G019560	intergenic	-	-
1	109751610	506.2	CaS01G016240	intergenic	-	-
1	109751610	506.2	CaS01G016250	intergenic	NA	cytochrome P450 family 78 subfamily A(ko:K20619)
5	165967372	506	CaS05G024200	intergenic	-	-
5	165967372	506	CaS05G024210	intergenic	NA
13	155063046	505.7	CaS13G018090	intergenic	-	-
13	155063046	505.7	CaS13G018100	intergenic	Oxidative phosphorylation(map00190);Metabolic pathways (map01100);Phagosome(map04145);mTOR signaling pathway(map04150);Synaptic vesicle cycle(map04721);Collecting duct acid secretion(map04966);Vibrio cholerae infection(map05110);Epithelial cell signaling in Helicobacter pylori infection(map05120);Rheumatoid arthritis(map05323)	V-type H+-transporting ATPase subunit A(ko:K02145,EC:7.1.2.2)
13	155063052	505.7	CaS13G018090	intergenic	-	-
13	155063052	505.7	CaS13G018100	intergenic	Oxidative phosphorylation(map00190);Metabolic pathways (map01100);Phagosome(map04145);mTOR signaling pathway(map04150);Synaptic vesicle cycle(map04721);Collecting duct acid secretion(map04966);Vibrio cholerae infection(map05110);Epithelial cell signaling in Helicobacter pylori infection(map05120);Rheumatoid arthritis(map05323)	V-type H+-transporting ATPase subunit A(ko:K02145,EC:7.1.2.2)
13	155063062	505.7	CaS13G018090	intergenic	-	-
13	155063062	505.7	CaS13G018100	intergenic	Oxidative phosphorylation(map00190);Metabolic pathways (map01100);Phagosome(map04145);mTOR signaling pathway(map04150);Synaptic vesicle cycle(map04721);Collecting duct acid secretion(map04966);Vibrio cholerae infection(map05110);Epithelial cell signaling in Helicobacter pylori infection(map05120);Rheumatoid arthritis(map05323)	V-type H+-transporting ATPase subunit A(ko:K02145,EC:7.1.2.2)
13	155062852	505.5	CaS13G018090	intergenic	-	-
13	155062852	505.5	CaS13G018100	intergenic	Oxidative phosphorylation(map00190);Metabolic pathways (map01100);Phagosome(map04145);mTOR signaling pathway(map04150);Synaptic vesicle cycle(map04721);Collecting duct acid secretion(map04966);Vibrio cholerae infection(map05110);Epithelial cell signaling in Helicobacter pylori infection(map05120);Rheumatoid arthritis(map05323)	V-type H+-transporting ATPase subunit A(ko:K02145,EC:7.1.2.2)
13	155062857	505.5	CaS13G018090	intergenic	-	-
13	155062857	505.5	CaS13G018100	intergenic	Oxidative phosphorylation(map00190);Metabolic pathways (map01100);Phagosome(map04145);mTOR signaling pathway(map04150);Synaptic vesicle cycle(map04721);Collecting duct acid secretion(map04966);Vibrio cholerae infection(map05110);Epithelial cell signaling in Helicobacter pylori infection(map05120);Rheumatoid arthritis(map05323)	V-type H+-transporting ATPase subunit A(ko:K02145,EC:7.1.2.2)
13	155062860	505.5	CaS13G018090	intergenic	-	-
13	155062860	505.5	CaS13G018100	intergenic	Oxidative phosphorylation(map00190);Metabolic pathways (map01100);Phagosome(map04145);mTOR signaling pathway(map04150);Synaptic vesicle cycle(map04721);Collecting duct acid secretion(map04966);Vibrio cholerae infection(map05110);Epithelial cell signaling in Helicobacter pylori infection(map05120);Rheumatoid arthritis(map05323)	V-type H+-transporting ATPase subunit A(ko:K02145,EC:7.1.2.2)
13	155062863	505.5	CaS13G018090	intergenic	-	-
13	155062863	505.5	CaS13G018100	intergenic	Oxidative phosphorylation(map00190);Metabolic pathways (map01100);Phagosome(map04145);mTOR signaling pathway(map04150);Synaptic vesicle cycle(map04721);Collecting duct acid secretion(map04966);Vibrio cholerae infection(map05110);Epithelial cell signaling in Helicobacter pylori infection(map05120);Rheumatoid arthritis(map05323)	V-type H+-transporting ATPase subunit A(ko:K02145,EC:7.1.2.2)
13	155062885	505.5	CaS13G018090	intergenic	-	-
13	155062885	505.5	CaS13G018100	intergenic	Oxidative phosphorylation(map00190);Metabolic pathways (map01100);Phagosome(map04145);mTOR signaling pathway(map04150);Synaptic vesicle cycle(map04721);Collecting duct acid secretion(map04966);Vibrio cholerae infection(map05110);Epithelial cell signaling in Helicobacter pylori infection(map05120);Rheumatoid arthritis(map05323)	V-type H+-transporting ATPase subunit A(ko:K02145,EC:7.1.2.2)
1	109725723	505.2	CaS01G016240	intergenic	-	-
1	109725723	505.2	CaS01G016250	intergenic	NA	cytochrome P450 family 78 subfamily A(ko:K20619)
8	113774222	504.9	CaS08G014400	intergenic	-	-
8	113774222	504.9	CaS08G014410	intergenic	NA	senataxin(ko:K10706,EC:3.6.4.-)
5	165967929	504.7	CaS05G024200	intergenic	-	-
5	165967929	504.7	CaS05G024210	intergenic	NA
9	151297479	504.7	CaS09G021690	intergenic	NA	DNA methyltransferase 1-associated protein 1(ko:K11324)
9	151297479	504.7	CaS09G021700	intergenic	-	-
5	165967948	504.6	CaS05G024200	intergenic	-	-
5	165967948	504.6	CaS05G024210	intergenic	NA
5	165967980	504.6	CaS05G024200	intergenic	-	-
5	165967980	504.6	CaS05G024210	intergenic	NA
8	113774608	504	CaS08G014400	intergenic	-	-
8	113774608	504	CaS08G014410	intergenic	NA	senataxin(ko:K10706,EC:3.6.4.-)
1	109713869	503.8	CaS01G016240	intergenic	-	-
1	109713869	503.8	CaS01G016250	intergenic	NA	cytochrome P450 family 78 subfamily A(ko:K20619)
9	151297322	502.9	CaS09G021690	intergenic	NA	DNA methyltransferase 1-associated protein 1(ko:K11324)
9	151297322	502.9	CaS09G021700	intergenic	-	-
5	66419025	502.8	CaS05G012600	intergenic	-	-
5	66419025	502.8	CaS05G012610	intergenic	-	-
1	109734420	502.6	CaS01G016240	intergenic	-	-
1	109734420	502.6	CaS01G016250	intergenic	NA	cytochrome P450 family 78 subfamily A(ko:K20619)
1	109734407	502.5	CaS01G016240	intergenic	-	-
1	109734407	502.5	CaS01G016250	intergenic	NA	cytochrome P450 family 78 subfamily A(ko:K20619)
1	109734411	502.5	CaS01G016240	intergenic	-	-
1	109734411	502.5	CaS01G016250	intergenic	NA	cytochrome P450 family 78 subfamily A(ko:K20619)
9	156753959	502.4	CaS09G022400	intergenic	-	-
9	156753959	502.4	NONE	intergenic	-	-
13	155062836	502.1	CaS13G018090	intergenic	-	-
13	155062836	502.1	CaS13G018100	intergenic	Oxidative phosphorylation(map00190);Metabolic pathways (map01100);Phagosome(map04145);mTOR signaling pathway(map04150);Synaptic vesicle cycle(map04721);Collecting duct acid secretion(map04966);Vibrio cholerae infection(map05110);Epithelial cell signaling in Helicobacter pylori infection(map05120);Rheumatoid arthritis(map05323)	V-type H+-transporting ATPase subunit A(ko:K02145,EC:7.1.2.2)
2	197446141	501.7	CaS02G023590	intergenic	-	-
2	197446141	501.7	CaS02G023600	intergenic	Steroid hormone biosynthesis(map00140);Tryptophan metabolism(map00380);Retinol metabolism(map00830);Diterpenoid biosynthesis(map00904);Isoflavonoid biosynthesis(map00943);Metabolism of xenobiotics by cytochrome P450(map00980);Metabolic pathways (map01100);Biosynthesis of secondary metabolites(map01110);Ovarian steroidogenesis(map04913);Prolactin signaling pathway(map04917);Cortisol synthesis and …	steroid 17alpha-monooxygenase / 17alpha-hydroxyprogesterone deacetylase(ko:K00512,EC:1.14.14.19 1.14.14.32);cytochrome P450 family 1 subfamily A polypeptide 1(ko:K07408,EC:1.14.14.1);flavonoid 6-hydroxylase(ko:K13267,EC:1.14.13.-);9beta-pimara-7,15-diene oxidase(ko:K16085,EC:1.14.14.111)
8	113773975	501.4	CaS08G014400	intergenic	-	-
8	113773975	501.4	CaS08G014410	intergenic	NA	senataxin(ko:K10706,EC:3.6.4.-)
4	94768682	500.7	CaS04G009250	intergenic	-	-
4	94768682	500.7	CaS04G009260	intergenic	-	-
4	94768692	500.7	CaS04G009250	intergenic	-	-
4	94768692	500.7	CaS04G009260	intergenic	-	-
4	94768703	500.7	CaS04G009250	intergenic	-	-
4	94768703	500.7	CaS04G009260	intergenic	-	-
8	113774275	500.7	CaS08G014400	intergenic	-	-
8	113774275	500.7	CaS08G014410	intergenic	NA	senataxin(ko:K10706,EC:3.6.4.-)
9	156745019	500.7	CaS09G022400	intergenic	-	-
9	156745019	500.7	NONE	intergenic	-	-
12	159366513	500.7	CaS12G017860	intergenic	-	-
12	159366513	500.7	CaS12G017870	intergenic	NA	Ca2+-transporting ATPase(ko:K01537,EC:3.6.3.8)
4	13274645	499.8	CaS04G000960	intergenic	-	-
4	13274645	499.8	CaS04G000970	intergenic	-	-
2	197472001	499.5	CaS02G023590	intergenic	-	-
2	197472001	499.5	CaS02G023600	intergenic	Steroid hormone biosynthesis(map00140);Tryptophan metabolism(map00380);Retinol metabolism(map00830);Diterpenoid biosynthesis(map00904);Isoflavonoid biosynthesis(map00943);Metabolism of xenobiotics by cytochrome P450(map00980);Metabolic pathways (map01100);Biosynthesis of secondary metabolites(map01110);Ovarian steroidogenesis(map04913);Prolactin signaling pathway(map04917);Cortisol synthesis and …	steroid 17alpha-monooxygenase / 17alpha-hydroxyprogesterone deacetylase(ko:K00512,EC:1.14.14.19 1.14.14.32);cytochrome P450 family 1 subfamily A polypeptide 1(ko:K07408,EC:1.14.14.1);flavonoid 6-hydroxylase(ko:K13267,EC:1.14.13.-);9beta-pimara-7,15-diene oxidase(ko:K16085,EC:1.14.14.111)
9	151297434	499.4	CaS09G021690	intergenic	NA	DNA methyltransferase 1-associated protein 1(ko:K11324)
9	151297434	499.4	CaS09G021700	intergenic	-	-
1	259622104	499.2	CaS01G034160	intergenic	-	-
1	259622104	499.2	CaS01G034170	intergenic	N-Glycan biosynthesis(map00510);Various types of N-glycan biosynthesis(map00513);Metabolic pathways (map01100);Protein processing in endoplasmic reticulum(map04141)	oligosaccharyltransferase complex subunit beta(ko:K12670)
6	230912409	498.9	CaS06G030590	intergenic	-	-
6	82205486	325.8	CaS06G009730	intergenic	NA	acyl-CoA synthetase(ko:K00142,EC:6.2.1.-)
13	155066454	498.6	CaS13G018090	intergenic	-	-
13	155066454	498.6	CaS13G018100	intergenic	Oxidative phosphorylation(map00190);Metabolic pathways (map01100);Phagosome(map04145);mTOR signaling pathway(map04150);Synaptic vesicle cycle(map04721);Collecting duct acid secretion(map04966);Vibrio cholerae infection(map05110);Epithelial cell signaling in Helicobacter pylori infection(map05120);Rheumatoid arthritis(map05323)	V-type H+-transporting ATPase subunit A(ko:K02145,EC:7.1.2.2)
5	237750676	498.5	CaS05G030230	intergenic	-	-
5	237750676	498.5	CaS05G030240	intergenic	Cyanoamino acid metabolism(map00460);Biosynthesis of secondary metabolites(map01110)	4-hydroxyphenylacetaldehyde oxime monooxygenase(ko:K13029,EC:1.14.14.37)
13	155060930	498.4	CaS13G018090	intergenic	-	-
13	155060930	498.4	CaS13G018100	intergenic	Oxidative phosphorylation(map00190);Metabolic pathways (map01100);Phagosome(map04145);mTOR signaling pathway(map04150);Synaptic vesicle cycle(map04721);Collecting duct acid secretion(map04966);Vibrio cholerae infection(map05110);Epithelial cell signaling in Helicobacter pylori infection(map05120);Rheumatoid arthritis(map05323)	V-type H+-transporting ATPase subunit A(ko:K02145,EC:7.1.2.2)
4	94768651	497.7	CaS04G009250	intergenic	-	-
4	94768651	497.7	CaS04G009260	intergenic	-	-
11	91906985	497.7	CaS11G011100	intergenic	SNARE interactions in vesicular transport(map04130)	vesicle-associated membrane protein 7(ko:K08515)
11	91906985	497.7	CaS11G011110	intergenic	-	-
1	79402083	497.4	CaS01G012660	intergenic	-	-
1	79402083	497.4	CaS01G012670	intergenic	NA	uncharacterized protein(ko:K09955)
1	259621878	497	CaS01G034160	intergenic	-	-
1	259621878	497	CaS01G034170	intergenic	N-Glycan biosynthesis(map00510);Various types of N-glycan biosynthesis(map00513);Metabolic pathways (map01100);Protein processing in endoplasmic reticulum(map04141)	oligosaccharyltransferase complex subunit beta(ko:K12670)
1	259621887	497	CaS01G034160	intergenic	-	-
1	259621887	497	CaS01G034170	intergenic	N-Glycan biosynthesis(map00510);Various types of N-glycan biosynthesis(map00513);Metabolic pathways (map01100);Protein processing in endoplasmic reticulum(map04141)	oligosaccharyltransferase complex subunit beta(ko:K12670)
1	259621904	497	CaS01G034160	intergenic	-	-
1	259621904	497	CaS01G034170	intergenic	N-Glycan biosynthesis(map00510);Various types of N-glycan biosynthesis(map00513);Metabolic pathways (map01100);Protein processing in endoplasmic reticulum(map04141)	oligosaccharyltransferase complex subunit beta(ko:K12670)
5	237742374	496.8	CaS05G030230	intergenic	-	-
5	237742374	496.8	CaS05G030240	intergenic	Cyanoamino acid metabolism(map00460);Biosynthesis of secondary metabolites(map01110)	4-hydroxyphenylacetaldehyde oxime monooxygenase(ko:K13029,EC:1.14.14.37)
13	155066569	496.7	CaS13G018090	intergenic	-	-
13	155066569	496.7	CaS13G018100	intergenic	Oxidative phosphorylation(map00190);Metabolic pathways (map01100);Phagosome(map04145);mTOR signaling pathway(map04150);Synaptic vesicle cycle(map04721);Collecting duct acid secretion(map04966);Vibrio cholerae infection(map05110);Epithelial cell signaling in Helicobacter pylori infection(map05120);Rheumatoid arthritis(map05323)	V-type H+-transporting ATPase subunit A(ko:K02145,EC:7.1.2.2)
5	237743019	496.4	CaS05G030230	intergenic	-	-
5	237743019	496.4	CaS05G030240	intergenic	Cyanoamino acid metabolism(map00460);Biosynthesis of secondary metabolites(map01110)	4-hydroxyphenylacetaldehyde oxime monooxygenase(ko:K13029,EC:1.14.14.37)
1	238671630	496.3	CaS01G030600	intergenic	-	-
1	238671630	496.3	CaS01G030610	intergenic	-	-
5	165967838	496.1	CaS05G024200	intergenic	-	-
5	165967838	496.1	CaS05G024210	intergenic	NA
15	106924281	495.5	CaS15G012340	intergenic	-	-
15	106924281	495.5	CaS15G012350	intergenic	NA	adaptin ear-binding coat-associated protein 1/2(ko:K20069)
9	151297455	495.3	CaS09G021690	intergenic	NA	DNA methyltransferase 1-associated protein 1(ko:K11324)
9	151297455	495.3	CaS09G021700	intergenic	-	-
9	151297466	495.3	CaS09G021690	intergenic	NA	DNA methyltransferase 1-associated protein 1(ko:K11324)
9	151297466	495.3	CaS09G021700	intergenic	-	-
13	256679684	495.3	CaS13G033160	intergenic	-	-
13	256679684	495.3	CaS13G033170	intergenic	-	-
1	259621933	495	CaS01G034160	intergenic	-	-
1	259621933	495	CaS01G034170	intergenic	N-Glycan biosynthesis(map00510);Various types of N-glycan biosynthesis(map00513);Metabolic pathways (map01100);Protein processing in endoplasmic reticulum(map04141)	oligosaccharyltransferase complex subunit beta(ko:K12670)
10	116130831	494.7	CaS10G017710	intergenic	mRNA surveillance pathway(map03015);Sphingolipid signaling pathway(map04071);Meiosis - yeast(map04113);Oocyte meiosis(map04114);PI3K-Akt signaling pathway(map04151);AMPK signaling pathway(map04152);Adrenergic signaling in cardiomyocytes(map04261);Dopaminergic synapse(map04728);Human papillomavirus infection(map05165)	serine/threonine-protein phosphatase 2A regulatory subunit B'(ko:K11584)
10	116130831	494.7	CaS10G017720	intergenic	-	-
1	79448925	494.3	CaS01G012660	intergenic	-	-
1	79448925	494.3	CaS01G012670	intergenic	NA	uncharacterized protein(ko:K09955)
1	79448546	493.7	CaS01G012660	intergenic	-	-
1	79448546	493.7	CaS01G012670	intergenic	NA	uncharacterized protein(ko:K09955)
1	238670822	493.3	CaS01G030600	intergenic	-	-
1	238670822	493.3	CaS01G030610	intergenic	-	-
2	197409124	492	CaS02G023590	intergenic	-	-
2	197409124	492	CaS02G023600	intergenic	Steroid hormone biosynthesis(map00140);Tryptophan metabolism(map00380);Retinol metabolism(map00830);Diterpenoid biosynthesis(map00904);Isoflavonoid biosynthesis(map00943);Metabolism of xenobiotics by cytochrome P450(map00980);Metabolic pathways (map01100);Biosynthesis of secondary metabolites(map01110);Ovarian steroidogenesis(map04913);Prolactin signaling pathway(map04917);Cortisol synthesis and …	steroid 17alpha-monooxygenase / 17alpha-hydroxyprogesterone deacetylase(ko:K00512,EC:1.14.14.19 1.14.14.32);cytochrome P450 family 1 subfamily A polypeptide 1(ko:K07408,EC:1.14.14.1);flavonoid 6-hydroxylase(ko:K13267,EC:1.14.13.-);9beta-pimara-7,15-diene oxidase(ko:K16085,EC:1.14.14.111)
5	237750073	492	CaS05G030230	intergenic	-	-
5	237750073	492	CaS05G030240	intergenic	Cyanoamino acid metabolism(map00460);Biosynthesis of secondary metabolites(map01110)	4-hydroxyphenylacetaldehyde oxime monooxygenase(ko:K13029,EC:1.14.14.37)
1	6296535	491.9	CaS01G000800	intergenic	-	-
1	6296535	491.9	CaS01G000810	intergenic	-	-
1	6296257	491.6	CaS01G000800	intergenic	-	-
1	6296257	491.6	CaS01G000810	intergenic	-	-
14	211736630	491.6	CaS14G027370	intergenic	-	-
14	211736630	491.6	CaS14G027380	intergenic	Phenylpropanoid biosynthesis(map00940);Metabolic pathways (map01100);Biosynthesis of secondary metabolites(map01110)	cinnamoyl-CoA reductase(ko:K09753,EC:1.2.1.44)
14	231756177	491.6	CaS14G028690	intergenic	NA	E3 ubiquitin-protein ligase RNF38/44(ko:K19041,EC:2.3.2.27)
14	231756177	491.6	CaS14G028700	intergenic	NA	solute carrier family 30 (zinc transporter), member 2(ko:K14689)
9	157983170	491.4	CaS09G022400	intergenic	-	-
9	157983170	491.4	NONE	intergenic	-	-
6	160620488	490.6	CaS06G019020	intergenic	-	-
6	160620488	490.6	CaS06G019030	intergenic	-	-
6	160620258	489.9	CaS06G019020	intergenic	-	-
6	160620258	489.9	CaS06G019030	intergenic	-	-
5	175379964	489.6	CaS05G024500	intergenic	-	-
5	175379964	489.6	CaS05G024510	intergenic	-	-
6	230917897	489.3	CaS06G030590	intergenic	-	-
6	82205692	325.7	CaS06G009730	intergenic	NA	acyl-CoA synthetase(ko:K00142,EC:6.2.1.-)
14	211736591	488.4	CaS14G027370	intergenic	-	-
14	211736591	488.4	CaS14G027380	intergenic	Phenylpropanoid biosynthesis(map00940);Metabolic pathways (map01100);Biosynthesis of secondary metabolites(map01110)	cinnamoyl-CoA reductase(ko:K09753,EC:1.2.1.44)
14	211736592	488.4	CaS14G027370	intergenic	-	-
14	211736592	488.4	CaS14G027380	intergenic	Phenylpropanoid biosynthesis(map00940);Metabolic pathways (map01100);Biosynthesis of secondary metabolites(map01110)	cinnamoyl-CoA reductase(ko:K09753,EC:1.2.1.44)
13	215432581	488.1	CaS13G026070	intergenic	-	-
13	215432581	488.1	CaS13G026080	intergenic	Sulfur metabolism(map00920);Metabolic pathways (map01100);Microbial metabolism in diverse environments(map01120);Platinum drug resistance(map01524);Two-component system(map02020);p53 signaling pathway(map04115);Apoptosis(map04210);Apoptosis - fly(map04214);Apoptosis - multiple species(map04215);Non-alcoholic fatty liver disease (NAFLD)(map04932);Alzheimer disease(map05010);Parkinson disease(map05…	cytochrome c(ko:K08738)
13	215432585	488.1	CaS13G026070	intergenic	-	-
13	215432585	488.1	CaS13G026080	intergenic	Sulfur metabolism(map00920);Metabolic pathways (map01100);Microbial metabolism in diverse environments(map01120);Platinum drug resistance(map01524);Two-component system(map02020);p53 signaling pathway(map04115);Apoptosis(map04210);Apoptosis - fly(map04214);Apoptosis - multiple species(map04215);Non-alcoholic fatty liver disease (NAFLD)(map04932);Alzheimer disease(map05010);Parkinson disease(map05…	cytochrome c(ko:K08738)
13	155064739	487.7	CaS13G018090	intergenic	-	-
13	155064739	487.7	CaS13G018100	intergenic	Oxidative phosphorylation(map00190);Metabolic pathways (map01100);Phagosome(map04145);mTOR signaling pathway(map04150);Synaptic vesicle cycle(map04721);Collecting duct acid secretion(map04966);Vibrio cholerae infection(map05110);Epithelial cell signaling in Helicobacter pylori infection(map05120);Rheumatoid arthritis(map05323)	V-type H+-transporting ATPase subunit A(ko:K02145,EC:7.1.2.2)
13	155070707	487.6	CaS13G018090	intergenic	-	-
13	155070707	487.6	CaS13G018100	intergenic	Oxidative phosphorylation(map00190);Metabolic pathways (map01100);Phagosome(map04145);mTOR signaling pathway(map04150);Synaptic vesicle cycle(map04721);Collecting duct acid secretion(map04966);Vibrio cholerae infection(map05110);Epithelial cell signaling in Helicobacter pylori infection(map05120);Rheumatoid arthritis(map05323)	V-type H+-transporting ATPase subunit A(ko:K02145,EC:7.1.2.2)
4	94768664	487.4	CaS04G009250	intergenic	-	-
4	94768664	487.4	CaS04G009260	intergenic	-	-
1	79448976	487.3	CaS01G012660	intergenic	-	-
1	79448976	487.3	CaS01G012670	intergenic	NA	uncharacterized protein(ko:K09955)
13	92836018	487.3	CaS13G011340	intergenic	Glycolysis / Gluconeogenesis(map00010);Metabolic pathways (map01100);Biosynthesis of secondary metabolites(map01110);Biosynthesis of antibiotics(map01130)	pyruvate decarboxylase(ko:K01568,EC:4.1.1.1)
13	92836018	487.3	CaS13G011350	intergenic	-	-
9	158003067	486.8	CaS09G022400	intergenic	-	-
9	158003067	486.8	NONE	intergenic	-	-
9	158003076	486.8	CaS09G022400	intergenic	-	-
9	158003076	486.8	NONE	intergenic	-	-
5	66419515	486.7	CaS05G012600	intergenic	-	-
5	66419515	486.7	CaS05G012610	intergenic	-	-
7	40396426	486.2	CaS07G006580	intergenic	-	-
7	40396426	486.2	CaS07G006590	intergenic	-	-
5	237750687	486.1	CaS05G030230	intergenic	-	-
5	237750687	486.1	CaS05G030240	intergenic	Cyanoamino acid metabolism(map00460);Biosynthesis of secondary metabolites(map01110)	4-hydroxyphenylacetaldehyde oxime monooxygenase(ko:K13029,EC:1.14.14.37)
5	237750689	486.1	CaS05G030230	intergenic	-	-
5	237750689	486.1	CaS05G030240	intergenic	Cyanoamino acid metabolism(map00460);Biosynthesis of secondary metabolites(map01110)	4-hydroxyphenylacetaldehyde oxime monooxygenase(ko:K13029,EC:1.14.14.37)
7	40396443	486.1	CaS07G006580	intergenic	-	-
7	40396443	486.1	CaS07G006590	intergenic	-	-
6	230917392	485.9	CaS06G030590	intergenic	-	-
6	82205495	313.3	CaS06G009730	intergenic	NA	acyl-CoA synthetase(ko:K00142,EC:6.2.1.-)
11	91907256	485.8	CaS11G011100	intergenic	SNARE interactions in vesicular transport(map04130)	vesicle-associated membrane protein 7(ko:K08515)
11	91907256	485.8	CaS11G011110	intergenic	-	-
10	109690992	485.6	CaS10G017360	intergenic	NA	vacuolar protein 8(ko:K08332)
10	109690992	485.6	CaS10G017370	intergenic	Lysosome(map04142);Ferroptosis(map04216);Mineral absorption(map04978)	natural resistance-associated macrophage protein 2(ko:K21398)
10	109691017	485.6	CaS10G017360	intergenic	NA	vacuolar protein 8(ko:K08332)
10	109691017	485.6	CaS10G017370	intergenic	Lysosome(map04142);Ferroptosis(map04216);Mineral absorption(map04978)	natural resistance-associated macrophage protein 2(ko:K21398)
14	211736595	485.5	CaS14G027370	intergenic	-	-
14	211736595	485.5	CaS14G027380	intergenic	Phenylpropanoid biosynthesis(map00940);Metabolic pathways (map01100);Biosynthesis of secondary metabolites(map01110)	cinnamoyl-CoA reductase(ko:K09753,EC:1.2.1.44)
14	211736599	485.5	CaS14G027370	intergenic	-	-
14	211736599	485.5	CaS14G027380	intergenic	Phenylpropanoid biosynthesis(map00940);Metabolic pathways (map01100);Biosynthesis of secondary metabolites(map01110)	cinnamoyl-CoA reductase(ko:K09753,EC:1.2.1.44)
11	91907226	485.3	CaS11G011100	intergenic	SNARE interactions in vesicular transport(map04130)	vesicle-associated membrane protein 7(ko:K08515)
11	91907226	485.3	CaS11G011110	intergenic	-	-
5	165956512	484.8	CaS05G024200	intergenic	-	-
5	165956512	484.8	CaS05G024210	intergenic	NA
5	237751314	484.8	CaS05G030230	intergenic	-	-
5	237751314	484.8	CaS05G030240	intergenic	Cyanoamino acid metabolism(map00460);Biosynthesis of secondary metabolites(map01110)	4-hydroxyphenylacetaldehyde oxime monooxygenase(ko:K13029,EC:1.14.14.37)
1	109713884	484.4	CaS01G016240	intergenic	-	-
1	109713884	484.4	CaS01G016250	intergenic	NA	cytochrome P450 family 78 subfamily A(ko:K20619)
9	151297311	484.2	CaS09G021690	intergenic	NA	DNA methyltransferase 1-associated protein 1(ko:K11324)
9	151297311	484.2	CaS09G021700	intergenic	-	-
5	175467556	484	CaS05G024500	intergenic	-	-
5	175467556	484	CaS05G024510	intergenic	-	-
8	113773940	483.9	CaS08G014400	intergenic	-	-
8	113773940	483.9	CaS08G014410	intergenic	NA	senataxin(ko:K10706,EC:3.6.4.-)
10	116132435	483.9	CaS10G017710	intergenic	mRNA surveillance pathway(map03015);Sphingolipid signaling pathway(map04071);Meiosis - yeast(map04113);Oocyte meiosis(map04114);PI3K-Akt signaling pathway(map04151);AMPK signaling pathway(map04152);Adrenergic signaling in cardiomyocytes(map04261);Dopaminergic synapse(map04728);Human papillomavirus infection(map05165)	serine/threonine-protein phosphatase 2A regulatory subunit B'(ko:K11584)
10	116132435	483.9	CaS10G017720	intergenic	-	-
13	171129534	483.9	CaS13G020160	intergenic	Necroptosis(map04217);Alcoholism(map05034);Systemic lupus erythematosus(map05322)	histone H2A(ko:K11251)
13	171129534	483.9	CaS13G020170	intergenic	NA	pentatricopeptide repeat domain-containing protein 1(ko:K17710)
1	238670835	483.8	CaS01G030600	intergenic	-	-
1	238670835	483.8	CaS01G030610	intergenic	-	-
1	238670856	483.6	CaS01G030600	intergenic	-	-
1	238670856	483.6	CaS01G030610	intergenic	-	-
1	238670860	483.6	CaS01G030600	intergenic	-	-
1	238670860	483.6	CaS01G030610	intergenic	-	-
10	116125991	483.5	CaS10G017710	intergenic	mRNA surveillance pathway(map03015);Sphingolipid signaling pathway(map04071);Meiosis - yeast(map04113);Oocyte meiosis(map04114);PI3K-Akt signaling pathway(map04151);AMPK signaling pathway(map04152);Adrenergic signaling in cardiomyocytes(map04261);Dopaminergic synapse(map04728);Human papillomavirus infection(map05165)	serine/threonine-protein phosphatase 2A regulatory subunit B'(ko:K11584)
10	116125991	483.5	CaS10G017720	intergenic	-	-
9	156753023	482.8	CaS09G022400	intergenic	-	-
9	156753023	482.8	NONE	intergenic	-	-
1	6296558	482.4	CaS01G000800	intergenic	-	-
1	6296558	482.4	CaS01G000810	intergenic	-	-
1	6296569	482.4	CaS01G000800	intergenic	-	-
1	6296569	482.4	CaS01G000810	intergenic	-	-
1	6296207	482.3	CaS01G000800	intergenic	-	-
1	6296207	482.3	CaS01G000810	intergenic	-	-
1	238670821	482.3	CaS01G030600	intergenic	-	-
1	238670821	482.3	CaS01G030610	intergenic	-	-
9	156745027	482.2	CaS09G022400	intergenic	-	-
9	156745027	482.2	NONE	intergenic	-	-
1	6296429	482.1	CaS01G000800	intergenic	-	-
1	6296429	482.1	CaS01G000810	intergenic	-	-
5	237750648	481.9	CaS05G030230	intergenic	-	-
5	237750648	481.9	CaS05G030240	intergenic	Cyanoamino acid metabolism(map00460);Biosynthesis of secondary metabolites(map01110)	4-hydroxyphenylacetaldehyde oxime monooxygenase(ko:K13029,EC:1.14.14.37)
5	237750651	481.9	CaS05G030230	intergenic	-	-
5	237750651	481.9	CaS05G030240	intergenic	Cyanoamino acid metabolism(map00460);Biosynthesis of secondary metabolites(map01110)	4-hydroxyphenylacetaldehyde oxime monooxygenase(ko:K13029,EC:1.14.14.37)
5	237750663	481.9	CaS05G030230	intergenic	-	-
5	237750663	481.9	CaS05G030240	intergenic	Cyanoamino acid metabolism(map00460);Biosynthesis of secondary metabolites(map01110)	4-hydroxyphenylacetaldehyde oxime monooxygenase(ko:K13029,EC:1.14.14.37)
1	259622021	481.4	CaS01G034160	intergenic	-	-
1	259622021	481.4	CaS01G034170	intergenic	N-Glycan biosynthesis(map00510);Various types of N-glycan biosynthesis(map00513);Metabolic pathways (map01100);Protein processing in endoplasmic reticulum(map04141)	oligosaccharyltransferase complex subunit beta(ko:K12670)
8	113774391	481.4	CaS08G014400	intergenic	-	-
8	113774391	481.4	CaS08G014410	intergenic	NA	senataxin(ko:K10706,EC:3.6.4.-)
5	237750679	481.3	CaS05G030230	intergenic	-	-
5	237750679	481.3	CaS05G030240	intergenic	Cyanoamino acid metabolism(map00460);Biosynthesis of secondary metabolites(map01110)	4-hydroxyphenylacetaldehyde oxime monooxygenase(ko:K13029,EC:1.14.14.37)
5	237750681	481.3	CaS05G030230	intergenic	-	-
5	237750681	481.3	CaS05G030240	intergenic	Cyanoamino acid metabolism(map00460);Biosynthesis of secondary metabolites(map01110)	4-hydroxyphenylacetaldehyde oxime monooxygenase(ko:K13029,EC:1.14.14.37)
9	157183149	480.9	CaS09G022400	intergenic	-	-
9	157183149	480.9	NONE	intergenic	-	-
9	157183160	480.9	CaS09G022400	intergenic	-	-
9	157183160	480.9	NONE	intergenic	-	-
13	256691977	480.8	CaS13G033160	intergenic	-	-
13	256691977	480.8	CaS13G033170	intergenic	-	-
1	109713894	480.3	CaS01G016240	intergenic	-	-
1	109713894	480.3	CaS01G016250	intergenic	NA	cytochrome P450 family 78 subfamily A(ko:K20619)
5	237751353	480.1	CaS05G030230	intergenic	-	-
5	237751353	480.1	CaS05G030240	intergenic	Cyanoamino acid metabolism(map00460);Biosynthesis of secondary metabolites(map01110)	4-hydroxyphenylacetaldehyde oxime monooxygenase(ko:K13029,EC:1.14.14.37)
13	155070576	479.3	CaS13G018090	intergenic	-	-
13	155070576	479.3	CaS13G018100	intergenic	Oxidative phosphorylation(map00190);Metabolic pathways (map01100);Phagosome(map04145);mTOR signaling pathway(map04150);Synaptic vesicle cycle(map04721);Collecting duct acid secretion(map04966);Vibrio cholerae infection(map05110);Epithelial cell signaling in Helicobacter pylori infection(map05120);Rheumatoid arthritis(map05323)	V-type H+-transporting ATPase subunit A(ko:K02145,EC:7.1.2.2)
1	238671689	479.2	CaS01G030600	intergenic	-	-
1	238671689	479.2	CaS01G030610	intergenic	-	-
13	92836030	479.2	CaS13G011340	intergenic	Glycolysis / Gluconeogenesis(map00010);Metabolic pathways (map01100);Biosynthesis of secondary metabolites(map01110);Biosynthesis of antibiotics(map01130)	pyruvate decarboxylase(ko:K01568,EC:4.1.1.1)
13	92836030	479.2	CaS13G011350	intergenic	-	-
13	155062792	479.2	CaS13G018090	intergenic	-	-
13	155062792	479.2	CaS13G018100	intergenic	Oxidative phosphorylation(map00190);Metabolic pathways (map01100);Phagosome(map04145);mTOR signaling pathway(map04150);Synaptic vesicle cycle(map04721);Collecting duct acid secretion(map04966);Vibrio cholerae infection(map05110);Epithelial cell signaling in Helicobacter pylori infection(map05120);Rheumatoid arthritis(map05323)	V-type H+-transporting ATPase subunit A(ko:K02145,EC:7.1.2.2)
14	176798928	479.2	CaS14G024320	intergenic	NA	Rab3 GTPase-activating protein non-catalytic subunit(ko:K19937)
14	176798928	479.2	CaS14G024330	intergenic	-	-
4	94768658	478.5	CaS04G009250	intergenic	-	-
4	94768658	478.5	CaS04G009260	intergenic	-	-
4	94768661	478.5	CaS04G009250	intergenic	-	-
4	94768661	478.5	CaS04G009260	intergenic	-	-
5	165967380	478.5	CaS05G024200	intergenic	-	-
5	165967380	478.5	CaS05G024210	intergenic	NA
5	165967392	478.5	CaS05G024200	intergenic	-	-
5	165967392	478.5	CaS05G024210	intergenic	NA
2	197409115	477.9	CaS02G023590	intergenic	-	-
2	197409115	477.9	CaS02G023600	intergenic	Steroid hormone biosynthesis(map00140);Tryptophan metabolism(map00380);Retinol metabolism(map00830);Diterpenoid biosynthesis(map00904);Isoflavonoid biosynthesis(map00943);Metabolism of xenobiotics by cytochrome P450(map00980);Metabolic pathways (map01100);Biosynthesis of secondary metabolites(map01110);Ovarian steroidogenesis(map04913);Prolactin signaling pathway(map04917);Cortisol synthesis and …	steroid 17alpha-monooxygenase / 17alpha-hydroxyprogesterone deacetylase(ko:K00512,EC:1.14.14.19 1.14.14.32);cytochrome P450 family 1 subfamily A polypeptide 1(ko:K07408,EC:1.14.14.1);flavonoid 6-hydroxylase(ko:K13267,EC:1.14.13.-);9beta-pimara-7,15-diene oxidase(ko:K16085,EC:1.14.14.111)
15	106924311	477.8	CaS15G012340	intergenic	-	-
15	106924311	477.8	CaS15G012350	intergenic	NA	adaptin ear-binding coat-associated protein 1/2(ko:K20069)
1	79402029	477.3	CaS01G012660	intergenic	-	-
1	79402029	477.3	CaS01G012670	intergenic	NA	uncharacterized protein(ko:K09955)
1	79402049	477.3	CaS01G012660	intergenic	-	-
1	79402049	477.3	CaS01G012670	intergenic	NA	uncharacterized protein(ko:K09955)
1	238671618	477.2	CaS01G030600	intergenic	-	-
1	238671618	477.2	CaS01G030610	intergenic	-	-
11	151272148	477.2	CaS11G019550	intergenic	-	-
11	151272148	477.2	CaS11G019560	intergenic	-	-
1	259621585	477.1	CaS01G034160	intergenic	-	-
1	259621585	477.1	CaS01G034170	intergenic	N-Glycan biosynthesis(map00510);Various types of N-glycan biosynthesis(map00513);Metabolic pathways (map01100);Protein processing in endoplasmic reticulum(map04141)	oligosaccharyltransferase complex subunit beta(ko:K12670)
7	90099130	476.6	CaS07G012490	intergenic	-	-
7	90099130	476.6	CaS07G012500	intergenic	MAPK signaling pathway(map04010);NF-kappa B signaling pathway(map04064);Toll-like receptor signaling pathway(map04620);NOD-like receptor signaling pathway(map04621);Toll and Imd signaling pathway(map04624);Neurotrophin signaling pathway(map04722);Pertussis(map05133);Leishmaniasis(map05140);Chagas disease (American trypanosomiasis)(map05142);Toxoplasmosis(map05145);Tuberculosis(map05152);Measles(m…	interleukin-1 receptor-associated kinase 4(ko:K04733,EC:2.7.11.1)
14	211736502	476.5	CaS14G027370	intergenic	-	-
14	211736502	476.5	CaS14G027380	intergenic	Phenylpropanoid biosynthesis(map00940);Metabolic pathways (map01100);Biosynthesis of secondary metabolites(map01110)	cinnamoyl-CoA reductase(ko:K09753,EC:1.2.1.44)
14	211736518	476.5	CaS14G027370	intergenic	-	-
14	211736518	476.5	CaS14G027380	intergenic	Phenylpropanoid biosynthesis(map00940);Metabolic pathways (map01100);Biosynthesis of secondary metabolites(map01110)	cinnamoyl-CoA reductase(ko:K09753,EC:1.2.1.44)
11	91906942	476.4	CaS11G011100	intergenic	SNARE interactions in vesicular transport(map04130)	vesicle-associated membrane protein 7(ko:K08515)
11	91906942	476.4	CaS11G011110	intergenic	-	-
5	106606147	476.3	CaS05G017660	intergenic	-	-
5	106606147	476.3	CaS05G017670	intergenic	Amino sugar and nucleotide sugar metabolism(map00520)	cytochrome-b5 reductase(ko:K00326,EC:1.6.2.2)
11	91906868	476.3	CaS11G011100	intergenic	SNARE interactions in vesicular transport(map04130)	vesicle-associated membrane protein 7(ko:K08515)
11	91906868	476.3	CaS11G011110	intergenic	-	-
11	91906847	476.2	CaS11G011100	intergenic	SNARE interactions in vesicular transport(map04130)	vesicle-associated membrane protein 7(ko:K08515)
11	91906847	476.2	CaS11G011110	intergenic	-	-
5	237749977	475.9	CaS05G030230	intergenic	-	-
5	237749977	475.9	CaS05G030240	intergenic	Cyanoamino acid metabolism(map00460);Biosynthesis of secondary metabolites(map01110)	4-hydroxyphenylacetaldehyde oxime monooxygenase(ko:K13029,EC:1.14.14.37)
5	237749989	475.9	CaS05G030230	intergenic	-	-
5	237749989	475.9	CaS05G030240	intergenic	Cyanoamino acid metabolism(map00460);Biosynthesis of secondary metabolites(map01110)	4-hydroxyphenylacetaldehyde oxime monooxygenase(ko:K13029,EC:1.14.14.37)
13	215432569	475.9	CaS13G026070	intergenic	-	-
13	215432569	475.9	CaS13G026080	intergenic	Sulfur metabolism(map00920);Metabolic pathways (map01100);Microbial metabolism in diverse environments(map01120);Platinum drug resistance(map01524);Two-component system(map02020);p53 signaling pathway(map04115);Apoptosis(map04210);Apoptosis - fly(map04214);Apoptosis - multiple species(map04215);Non-alcoholic fatty liver disease (NAFLD)(map04932);Alzheimer disease(map05010);Parkinson disease(map05…	cytochrome c(ko:K08738)
13	155062850	475.5	CaS13G018090	intergenic	-	-
13	155062850	475.5	CaS13G018100	intergenic	Oxidative phosphorylation(map00190);Metabolic pathways (map01100);Phagosome(map04145);mTOR signaling pathway(map04150);Synaptic vesicle cycle(map04721);Collecting duct acid secretion(map04966);Vibrio cholerae infection(map05110);Epithelial cell signaling in Helicobacter pylori infection(map05120);Rheumatoid arthritis(map05323)	V-type H+-transporting ATPase subunit A(ko:K02145,EC:7.1.2.2)
5	237742429	475.3	CaS05G030230	intergenic	-	-
5	237742429	475.3	CaS05G030240	intergenic	Cyanoamino acid metabolism(map00460);Biosynthesis of secondary metabolites(map01110)	4-hydroxyphenylacetaldehyde oxime monooxygenase(ko:K13029,EC:1.14.14.37)
5	237742435	475.3	CaS05G030230	intergenic	-	-
5	237742435	475.3	CaS05G030240	intergenic	Cyanoamino acid metabolism(map00460);Biosynthesis of secondary metabolites(map01110)	4-hydroxyphenylacetaldehyde oxime monooxygenase(ko:K13029,EC:1.14.14.37)
9	156744986	475.3	CaS09G022400	intergenic	-	-
9	156744986	475.3	NONE	intergenic	-	-
9	156744997	475.3	CaS09G022400	intergenic	-	-
9	156744997	475.3	NONE	intergenic	-	-
9	151280888	474.7	CaS09G021690	intergenic	NA	DNA methyltransferase 1-associated protein 1(ko:K11324)
9	151280888	474.7	CaS09G021700	intergenic	-	-
12	117201655	474.6	CaS12G014820	intergenic	-	-
12	117201655	474.6	CaS12G014830	intergenic	-	-
12	117201667	474.5	CaS12G014820	intergenic	-	-
12	117201667	474.5	CaS12G014830	intergenic	-	-
12	117201673	474.5	CaS12G014820	intergenic	-	-
12	117201673	474.5	CaS12G014830	intergenic	-	-
12	117201677	474.5	CaS12G014820	intergenic	-	-
12	117201677	474.5	CaS12G014830	intergenic	-	-
13	256645172	474.1	CaS13G033160	intergenic	-	-
13	256645172	474.1	CaS13G033170	intergenic	-	-
14	18160882	473.7	CaS14G003680	intergenic	-	-
14	18160882	473.7	CaS14G003690	intergenic	-	-
1	109734478	473.6	CaS01G016240	intergenic	-	-
1	109734478	473.6	CaS01G016250	intergenic	NA	cytochrome P450 family 78 subfamily A(ko:K20619)
5	237742445	473.4	CaS05G030230	intergenic	-	-
5	237742445	473.4	CaS05G030240	intergenic	Cyanoamino acid metabolism(map00460);Biosynthesis of secondary metabolites(map01110)	4-hydroxyphenylacetaldehyde oxime monooxygenase(ko:K13029,EC:1.14.14.37)
1	238671827	473.3	CaS01G030600	intergenic	-	-
1	238671827	473.3	CaS01G030610	intergenic	-	-
1	258797697	473.2	CaS01G033930	intronic	-	-
5	165956494	473.2	CaS05G024200	intergenic	-	-
5	165956494	473.2	CaS05G024210	intergenic	NA
5	165956505	473.2	CaS05G024200	intergenic	-	-
5	165956505	473.2	CaS05G024210	intergenic	NA
13	256645180	473.1	CaS13G033160	intergenic	-	-
13	256645180	473.1	CaS13G033170	intergenic	-	-
11	91907258	473	CaS11G011100	intergenic	SNARE interactions in vesicular transport(map04130)	vesicle-associated membrane protein 7(ko:K08515)
11	91907258	473	CaS11G011110	intergenic	-	-
5	165967989	472.9	CaS05G024200	intergenic	-	-
5	165967989	472.9	CaS05G024210	intergenic	NA
1	79448942	472.7	CaS01G012660	intergenic	-	-
1	79448942	472.7	CaS01G012670	intergenic	NA	uncharacterized protein(ko:K09955)
1	79448955	472.7	CaS01G012660	intergenic	-	-
1	79448955	472.7	CaS01G012670	intergenic	NA	uncharacterized protein(ko:K09955)
1	79448959	472.7	CaS01G012660	intergenic	-	-
1	79448959	472.7	CaS01G012670	intergenic	NA	uncharacterized protein(ko:K09955)
8	113773889	472.5	CaS08G014400	intergenic	-	-
8	113773889	472.5	CaS08G014410	intergenic	NA	senataxin(ko:K10706,EC:3.6.4.-)
1	259621287	472.3	CaS01G034160	intergenic	-	-
1	259621287	472.3	CaS01G034170	intergenic	N-Glycan biosynthesis(map00510);Various types of N-glycan biosynthesis(map00513);Metabolic pathways (map01100);Protein processing in endoplasmic reticulum(map04141)	oligosaccharyltransferase complex subunit beta(ko:K12670)
9	151297725	472.3	CaS09G021690	intergenic	NA	DNA methyltransferase 1-associated protein 1(ko:K11324)
9	151297725	472.3	CaS09G021700	intergenic	-	-
9	151297737	472.3	CaS09G021690	intergenic	NA	DNA methyltransferase 1-associated protein 1(ko:K11324)
9	151297737	472.3	CaS09G021700	intergenic	-	-
9	151297747	472.3	CaS09G021690	intergenic	NA	DNA methyltransferase 1-associated protein 1(ko:K11324)
9	151297747	472.3	CaS09G021700	intergenic	-	-
1	6296493	472.2	CaS01G000800	intergenic	-	-
1	6296493	472.2	CaS01G000810	intergenic	-	-
1	79448918	471.8	CaS01G012660	intergenic	-	-
1	79448918	471.8	CaS01G012670	intergenic	NA	uncharacterized protein(ko:K09955)
5	237742371	471.7	CaS05G030230	intergenic	-	-
5	237742371	471.7	CaS05G030240	intergenic	Cyanoamino acid metabolism(map00460);Biosynthesis of secondary metabolites(map01110)	4-hydroxyphenylacetaldehyde oxime monooxygenase(ko:K13029,EC:1.14.14.37)
10	109690926	471.7	CaS10G017360	intergenic	NA	vacuolar protein 8(ko:K08332)
10	109690926	471.7	CaS10G017370	intergenic	Lysosome(map04142);Ferroptosis(map04216);Mineral absorption(map04978)	natural resistance-associated macrophage protein 2(ko:K21398)
10	109690928	471.7	CaS10G017360	intergenic	NA	vacuolar protein 8(ko:K08332)
10	109690928	471.7	CaS10G017370	intergenic	Lysosome(map04142);Ferroptosis(map04216);Mineral absorption(map04978)	natural resistance-associated macrophage protein 2(ko:K21398)
10	109690933	471.7	CaS10G017360	intergenic	NA	vacuolar protein 8(ko:K08332)
10	109690933	471.7	CaS10G017370	intergenic	Lysosome(map04142);Ferroptosis(map04216);Mineral absorption(map04978)	natural resistance-associated macrophage protein 2(ko:K21398)
5	175395086	471.5	CaS05G024500	intergenic	-	-
5	175395086	471.5	CaS05G024510	intergenic	-	-
11	91906968	471.5	CaS11G011100	intergenic	SNARE interactions in vesicular transport(map04130)	vesicle-associated membrane protein 7(ko:K08515)
11	91906968	471.5	CaS11G011110	intergenic	-	-
11	91906973	471.5	CaS11G011100	intergenic	SNARE interactions in vesicular transport(map04130)	vesicle-associated membrane protein 7(ko:K08515)
11	91906973	471.5	CaS11G011110	intergenic	-	-
1	79402057	471.2	CaS01G012660	intergenic	-	-
1	79402057	471.2	CaS01G012670	intergenic	NA	uncharacterized protein(ko:K09955)
14	176776966	470.9	CaS14G024320	intergenic	NA	Rab3 GTPase-activating protein non-catalytic subunit(ko:K19937)
14	176776966	470.9	CaS14G024330	intergenic	-	-
1	259621897	470.8	CaS01G034160	intergenic	-	-
1	259621897	470.8	CaS01G034170	intergenic	N-Glycan biosynthesis(map00510);Various types of N-glycan biosynthesis(map00513);Metabolic pathways (map01100);Protein processing in endoplasmic reticulum(map04141)	oligosaccharyltransferase complex subunit beta(ko:K12670)
9	156753148	470.6	CaS09G022400	intergenic	-	-
9	156753148	470.6	NONE	intergenic	-	-
13	215430158	470.3	CaS13G026070	intergenic	-	-
13	215430158	470.3	CaS13G026080	intergenic	Sulfur metabolism(map00920);Metabolic pathways (map01100);Microbial metabolism in diverse environments(map01120);Platinum drug resistance(map01524);Two-component system(map02020);p53 signaling pathway(map04115);Apoptosis(map04210);Apoptosis - fly(map04214);Apoptosis - multiple species(map04215);Non-alcoholic fatty liver disease (NAFLD)(map04932);Alzheimer disease(map05010);Parkinson disease(map05…	cytochrome c(ko:K08738)
13	215430166	470.3	CaS13G026070	intergenic	-	-
13	215430166	470.3	CaS13G026080	intergenic	Sulfur metabolism(map00920);Metabolic pathways (map01100);Microbial metabolism in diverse environments(map01120);Platinum drug resistance(map01524);Two-component system(map02020);p53 signaling pathway(map04115);Apoptosis(map04210);Apoptosis - fly(map04214);Apoptosis - multiple species(map04215);Non-alcoholic fatty liver disease (NAFLD)(map04932);Alzheimer disease(map05010);Parkinson disease(map05…	cytochrome c(ko:K08738)
13	215430186	470.3	CaS13G026070	intergenic	-	-
13	215430186	470.3	CaS13G026080	intergenic	Sulfur metabolism(map00920);Metabolic pathways (map01100);Microbial metabolism in diverse environments(map01120);Platinum drug resistance(map01524);Two-component system(map02020);p53 signaling pathway(map04115);Apoptosis(map04210);Apoptosis - fly(map04214);Apoptosis - multiple species(map04215);Non-alcoholic fatty liver disease (NAFLD)(map04932);Alzheimer disease(map05010);Parkinson disease(map05…	cytochrome c(ko:K08738)
13	215430196	470.3	CaS13G026070	intergenic	-	-
13	215430196	470.3	CaS13G026080	intergenic	Sulfur metabolism(map00920);Metabolic pathways (map01100);Microbial metabolism in diverse environments(map01120);Platinum drug resistance(map01524);Two-component system(map02020);p53 signaling pathway(map04115);Apoptosis(map04210);Apoptosis - fly(map04214);Apoptosis - multiple species(map04215);Non-alcoholic fatty liver disease (NAFLD)(map04932);Alzheimer disease(map05010);Parkinson disease(map05…	cytochrome c(ko:K08738)
13	215430222	470.3	CaS13G026070	intergenic	-	-
13	215430222	470.3	CaS13G026080	intergenic	Sulfur metabolism(map00920);Metabolic pathways (map01100);Microbial metabolism in diverse environments(map01120);Platinum drug resistance(map01524);Two-component system(map02020);p53 signaling pathway(map04115);Apoptosis(map04210);Apoptosis - fly(map04214);Apoptosis - multiple species(map04215);Non-alcoholic fatty liver disease (NAFLD)(map04932);Alzheimer disease(map05010);Parkinson disease(map05…	cytochrome c(ko:K08738)
2	197458125	469.9	CaS02G023590	intergenic	-	-
2	197458125	469.9	CaS02G023600	intergenic	Steroid hormone biosynthesis(map00140);Tryptophan metabolism(map00380);Retinol metabolism(map00830);Diterpenoid biosynthesis(map00904);Isoflavonoid biosynthesis(map00943);Metabolism of xenobiotics by cytochrome P450(map00980);Metabolic pathways (map01100);Biosynthesis of secondary metabolites(map01110);Ovarian steroidogenesis(map04913);Prolactin signaling pathway(map04917);Cortisol synthesis and …	steroid 17alpha-monooxygenase / 17alpha-hydroxyprogesterone deacetylase(ko:K00512,EC:1.14.14.19 1.14.14.32);cytochrome P450 family 1 subfamily A polypeptide 1(ko:K07408,EC:1.14.14.1);flavonoid 6-hydroxylase(ko:K13267,EC:1.14.13.-);9beta-pimara-7,15-diene oxidase(ko:K16085,EC:1.14.14.111)
2	197458130	469.9	CaS02G023590	intergenic	-	-
2	197458130	469.9	CaS02G023600	intergenic	Steroid hormone biosynthesis(map00140);Tryptophan metabolism(map00380);Retinol metabolism(map00830);Diterpenoid biosynthesis(map00904);Isoflavonoid biosynthesis(map00943);Metabolism of xenobiotics by cytochrome P450(map00980);Metabolic pathways (map01100);Biosynthesis of secondary metabolites(map01110);Ovarian steroidogenesis(map04913);Prolactin signaling pathway(map04917);Cortisol synthesis and …	steroid 17alpha-monooxygenase / 17alpha-hydroxyprogesterone deacetylase(ko:K00512,EC:1.14.14.19 1.14.14.32);cytochrome P450 family 1 subfamily A polypeptide 1(ko:K07408,EC:1.14.14.1);flavonoid 6-hydroxylase(ko:K13267,EC:1.14.13.-);9beta-pimara-7,15-diene oxidase(ko:K16085,EC:1.14.14.111)
10	129782850	469.8	CaS10G019020	intergenic	-	-
10	129782850	469.8	CaS10G019030	intergenic	-	-
14	176798896	469.2	CaS14G024320	intergenic	NA	Rab3 GTPase-activating protein non-catalytic subunit(ko:K19937)
14	176798896	469.2	CaS14G024330	intergenic	-	-
14	176798908	469.2	CaS14G024320	intergenic	NA	Rab3 GTPase-activating protein non-catalytic subunit(ko:K19937)
14	176798908	469.2	CaS14G024330	intergenic	-	-
6	230917901	468.5	CaS06G030590	intergenic	-	-
6	82205686	313.2	CaS06G009730	intergenic	NA	acyl-CoA synthetase(ko:K00142,EC:6.2.1.-)
1	109787262	468	CaS01G016240	intergenic	-	-
1	109787262	468	CaS01G016250	intergenic	NA	cytochrome P450 family 78 subfamily A(ko:K20619)
13	215432602	467.8	CaS13G026070	intergenic	-	-
13	215432602	467.8	CaS13G026080	intergenic	Sulfur metabolism(map00920);Metabolic pathways (map01100);Microbial metabolism in diverse environments(map01120);Platinum drug resistance(map01524);Two-component system(map02020);p53 signaling pathway(map04115);Apoptosis(map04210);Apoptosis - fly(map04214);Apoptosis - multiple species(map04215);Non-alcoholic fatty liver disease (NAFLD)(map04932);Alzheimer disease(map05010);Parkinson disease(map05…	cytochrome c(ko:K08738)
3	88599058	467.4	CaS03G009610	intergenic	-	-
3	88599058	467.4	CaS03G009620	intergenic	Hippo signaling pathway - fly(map04391)	palmitoyltransferase ZDHHC9/14/18(ko:K16675,EC:2.3.1.225);palmitoyltransferase ZDHHC5/8(ko:K20030,EC:2.3.1.225)
5	165967421	467	CaS05G024200	intergenic	-	-
5	165967421	467	CaS05G024210	intergenic	NA
5	237750670	467	CaS05G030230	intergenic	-	-
5	237750670	467	CaS05G030240	intergenic	Cyanoamino acid metabolism(map00460);Biosynthesis of secondary metabolites(map01110)	4-hydroxyphenylacetaldehyde oxime monooxygenase(ko:K13029,EC:1.14.14.37)
5	66419166	466.5	CaS05G012600	intergenic	-	-
5	66419166	466.5	CaS05G012610	intergenic	-	-
1	238671439	466.4	CaS01G030600	intergenic	-	-
1	238671439	466.4	CaS01G030610	intergenic	-	-
5	66419028	466.3	CaS05G012600	intergenic	-	-
5	66419028	466.3	CaS05G012610	intergenic	-	-
5	66419309	466.3	CaS05G012600	intergenic	-	-
5	66419309	466.3	CaS05G012610	intergenic	-	-
5	175379955	466.3	CaS05G024500	intergenic	-	-
5	175379955	466.3	CaS05G024510	intergenic	-	-
5	66419066	466.2	CaS05G012600	intergenic	-	-
5	66419066	466.2	CaS05G012610	intergenic	-	-
6	230917877	466	CaS06G030590	intergenic	-	-
6	82205734	313.2	CaS06G009730	intergenic	NA	acyl-CoA synthetase(ko:K00142,EC:6.2.1.-)
9	157991409	466	CaS09G022400	intergenic	-	-
9	157991409	466	NONE	intergenic	-	-
10	116132485	466	CaS10G017710	intergenic	mRNA surveillance pathway(map03015);Sphingolipid signaling pathway(map04071);Meiosis - yeast(map04113);Oocyte meiosis(map04114);PI3K-Akt signaling pathway(map04151);AMPK signaling pathway(map04152);Adrenergic signaling in cardiomyocytes(map04261);Dopaminergic synapse(map04728);Human papillomavirus infection(map05165)	serine/threonine-protein phosphatase 2A regulatory subunit B'(ko:K11584)
10	116132485	466	CaS10G017720	intergenic	-	-
8	113773894	465.2	CaS08G014400	intergenic	-	-
8	113773894	465.2	CaS08G014410	intergenic	NA	senataxin(ko:K10706,EC:3.6.4.-)
8	113774340	464.8	CaS08G014400	intergenic	-	-
8	113774340	464.8	CaS08G014410	intergenic	NA	senataxin(ko:K10706,EC:3.6.4.-)
2	114033318	464.6	CaS02G013950	intergenic	Pyrimidine metabolism(map00240);Nicotinate and nicotinamide metabolism(map00760)	uridine nucleosidase(ko:K01240,EC:3.2.2.3)
2	114033318	464.6	CaS02G013960	intergenic	NA	acid phosphatase type 7(ko:K22390)
13	155060912	464.3	CaS13G018090	intergenic	-	-
13	155060912	464.3	CaS13G018100	intergenic	Oxidative phosphorylation(map00190);Metabolic pathways (map01100);Phagosome(map04145);mTOR signaling pathway(map04150);Synaptic vesicle cycle(map04721);Collecting duct acid secretion(map04966);Vibrio cholerae infection(map05110);Epithelial cell signaling in Helicobacter pylori infection(map05120);Rheumatoid arthritis(map05323)	V-type H+-transporting ATPase subunit A(ko:K02145,EC:7.1.2.2)
1	238671456	464	CaS01G030600	intergenic	-	-
1	238671456	464	CaS01G030610	intergenic	-	-
1	238671458	464	CaS01G030600	intergenic	-	-
1	238671458	464	CaS01G030610	intergenic	-	-
4	13274638	463.4	CaS04G000960	intergenic	-	-
4	13274638	463.4	CaS04G000970	intergenic	-	-
13	256691991	463.2	CaS13G033160	intergenic	-	-
13	256691991	463.2	CaS13G033170	intergenic	-	-
1	238670843	462.6	CaS01G030600	intergenic	-	-
1	238670843	462.6	CaS01G030610	intergenic	-	-
12	159373163	462.5	CaS12G017860	intergenic	-	-
12	159373163	462.5	CaS12G017870	intergenic	NA	Ca2+-transporting ATPase(ko:K01537,EC:3.6.3.8)
12	159373168	462.5	CaS12G017860	intergenic	-	-
12	159373168	462.5	CaS12G017870	intergenic	NA	Ca2+-transporting ATPase(ko:K01537,EC:3.6.3.8)
11	91906950	462.4	CaS11G011100	intergenic	SNARE interactions in vesicular transport(map04130)	vesicle-associated membrane protein 7(ko:K08515)
11	91906950	462.4	CaS11G011110	intergenic	-	-
2	197458122	462.3	CaS02G023590	intergenic	-	-
2	197458122	462.3	CaS02G023600	intergenic	Steroid hormone biosynthesis(map00140);Tryptophan metabolism(map00380);Retinol metabolism(map00830);Diterpenoid biosynthesis(map00904);Isoflavonoid biosynthesis(map00943);Metabolism of xenobiotics by cytochrome P450(map00980);Metabolic pathways (map01100);Biosynthesis of secondary metabolites(map01110);Ovarian steroidogenesis(map04913);Prolactin signaling pathway(map04917);Cortisol synthesis and …	steroid 17alpha-monooxygenase / 17alpha-hydroxyprogesterone deacetylase(ko:K00512,EC:1.14.14.19 1.14.14.32);cytochrome P450 family 1 subfamily A polypeptide 1(ko:K07408,EC:1.14.14.1);flavonoid 6-hydroxylase(ko:K13267,EC:1.14.13.-);9beta-pimara-7,15-diene oxidase(ko:K16085,EC:1.14.14.111)
11	91906879	462.3	CaS11G011100	intergenic	SNARE interactions in vesicular transport(map04130)	vesicle-associated membrane protein 7(ko:K08515)
11	91906879	462.3	CaS11G011110	intergenic	-	-
11	91906890	462.3	CaS11G011100	intergenic	SNARE interactions in vesicular transport(map04130)	vesicle-associated membrane protein 7(ko:K08515)
11	91906890	462.3	CaS11G011110	intergenic	-	-
11	91906898	462.3	CaS11G011100	intergenic	SNARE interactions in vesicular transport(map04130)	vesicle-associated membrane protein 7(ko:K08515)
11	91906898	462.3	CaS11G011110	intergenic	-	-
11	91906917	462.3	CaS11G011100	intergenic	SNARE interactions in vesicular transport(map04130)	vesicle-associated membrane protein 7(ko:K08515)
11	91906917	462.3	CaS11G011110	intergenic	-	-
12	117207786	462.3	CaS12G014820	intergenic	-	-
12	117207786	462.3	CaS12G014830	intergenic	-	-
14	211736604	462.3	CaS14G027370	intergenic	-	-
14	211736604	462.3	CaS14G027380	intergenic	Phenylpropanoid biosynthesis(map00940);Metabolic pathways (map01100);Biosynthesis of secondary metabolites(map01110)	cinnamoyl-CoA reductase(ko:K09753,EC:1.2.1.44)
14	211736606	462.3	CaS14G027370	intergenic	-	-
14	211736606	462.3	CaS14G027380	intergenic	Phenylpropanoid biosynthesis(map00940);Metabolic pathways (map01100);Biosynthesis of secondary metabolites(map01110)	cinnamoyl-CoA reductase(ko:K09753,EC:1.2.1.44)
14	211736610	462.3	CaS14G027370	intergenic	-	-
14	211736610	462.3	CaS14G027380	intergenic	Phenylpropanoid biosynthesis(map00940);Metabolic pathways (map01100);Biosynthesis of secondary metabolites(map01110)	cinnamoyl-CoA reductase(ko:K09753,EC:1.2.1.44)
11	91906822	462.2	CaS11G011100	intergenic	SNARE interactions in vesicular transport(map04130)	vesicle-associated membrane protein 7(ko:K08515)
11	91906822	462.2	CaS11G011110	intergenic	-	-
13	256644976	461.6	CaS13G033160	intergenic	-	-
13	256644976	461.6	CaS13G033170	intergenic	-	-
13	256644948	461.5	CaS13G033160	intergenic	-	-
13	256644948	461.5	CaS13G033170	intergenic	-	-
9	151297685	461.4	CaS09G021690	intergenic	NA	DNA methyltransferase 1-associated protein 1(ko:K11324)
9	151297685	461.4	CaS09G021700	intergenic	-	-
5	165967862	461	CaS05G024200	intergenic	-	-
5	165967862	461	CaS05G024210	intergenic	NA
5	165967868	461	CaS05G024200	intergenic	-	-
5	165967868	461	CaS05G024210	intergenic	NA
13	215430248	461	CaS13G026070	intergenic	-	-
13	215430248	461	CaS13G026080	intergenic	Sulfur metabolism(map00920);Metabolic pathways (map01100);Microbial metabolism in diverse environments(map01120);Platinum drug resistance(map01524);Two-component system(map02020);p53 signaling pathway(map04115);Apoptosis(map04210);Apoptosis - fly(map04214);Apoptosis - multiple species(map04215);Non-alcoholic fatty liver disease (NAFLD)(map04932);Alzheimer disease(map05010);Parkinson disease(map05…	cytochrome c(ko:K08738)
4	94768678	460.7	CaS04G009250	intergenic	-	-
4	94768678	460.7	CaS04G009260	intergenic	-	-
5	175395059	460.7	CaS05G024500	intergenic	-	-
5	175395059	460.7	CaS05G024510	intergenic	-	-
7	40396421	460.6	CaS07G006580	intergenic	-	-
7	40396421	460.6	CaS07G006590	intergenic	-	-
7	40396462	460.5	CaS07G006580	intergenic	-	-
7	40396462	460.5	CaS07G006590	intergenic	-	-
7	40396464	460.5	CaS07G006580	intergenic	-	-
7	40396464	460.5	CaS07G006590	intergenic	-	-
13	256666218	459.8	CaS13G033160	intergenic	-	-
13	256666218	459.8	CaS13G033170	intergenic	-	-
5	237742573	459.6	CaS05G030230	intergenic	-	-
5	237742573	459.6	CaS05G030240	intergenic	Cyanoamino acid metabolism(map00460);Biosynthesis of secondary metabolites(map01110)	4-hydroxyphenylacetaldehyde oxime monooxygenase(ko:K13029,EC:1.14.14.37)
13	92836138	459.4	CaS13G011340	intergenic	Glycolysis / Gluconeogenesis(map00010);Metabolic pathways (map01100);Biosynthesis of secondary metabolites(map01110);Biosynthesis of antibiotics(map01130)	pyruvate decarboxylase(ko:K01568,EC:4.1.1.1)
13	92836138	459.4	CaS13G011350	intergenic	-	-
6	230917396	459.3	CaS06G030590	intergenic	-	-
6	82205697	311.7	CaS06G009730	intergenic	NA	acyl-CoA synthetase(ko:K00142,EC:6.2.1.-)
3	88599042	459.2	CaS03G009610	intergenic	-	-
3	88599042	459.2	CaS03G009620	intergenic	Hippo signaling pathway - fly(map04391)	palmitoyltransferase ZDHHC9/14/18(ko:K16675,EC:2.3.1.225);palmitoyltransferase ZDHHC5/8(ko:K20030,EC:2.3.1.225)
5	237750707	459.2	CaS05G030230	intergenic	-	-
5	237750707	459.2	CaS05G030240	intergenic	Cyanoamino acid metabolism(map00460);Biosynthesis of secondary metabolites(map01110)	4-hydroxyphenylacetaldehyde oxime monooxygenase(ko:K13029,EC:1.14.14.37)
9	151297417	459.2	CaS09G021690	intergenic	NA	DNA methyltransferase 1-associated protein 1(ko:K11324)
9	151297417	459.2	CaS09G021700	intergenic	-	-
15	106924333	458.6	CaS15G012340	intergenic	-	-
15	106924333	458.6	CaS15G012350	intergenic	NA	adaptin ear-binding coat-associated protein 1/2(ko:K20069)
1	259621955	458.5	CaS01G034160	intergenic	-	-
1	259621955	458.5	CaS01G034170	intergenic	N-Glycan biosynthesis(map00510);Various types of N-glycan biosynthesis(map00513);Metabolic pathways (map01100);Protein processing in endoplasmic reticulum(map04141)	oligosaccharyltransferase complex subunit beta(ko:K12670)
1	259621966	458.5	CaS01G034160	intergenic	-	-
1	259621966	458.5	CaS01G034170	intergenic	N-Glycan biosynthesis(map00510);Various types of N-glycan biosynthesis(map00513);Metabolic pathways (map01100);Protein processing in endoplasmic reticulum(map04141)	oligosaccharyltransferase complex subunit beta(ko:K12670)
1	259621978	458.5	CaS01G034160	intergenic	-	-
1	259621978	458.5	CaS01G034170	intergenic	N-Glycan biosynthesis(map00510);Various types of N-glycan biosynthesis(map00513);Metabolic pathways (map01100);Protein processing in endoplasmic reticulum(map04141)	oligosaccharyltransferase complex subunit beta(ko:K12670)
1	259622015	458.5	CaS01G034160	intergenic	-	-
1	259622015	458.5	CaS01G034170	intergenic	N-Glycan biosynthesis(map00510);Various types of N-glycan biosynthesis(map00513);Metabolic pathways (map01100);Protein processing in endoplasmic reticulum(map04141)	oligosaccharyltransferase complex subunit beta(ko:K12670)
14	211736657	458.5	CaS14G027370	intergenic	-	-
14	211736657	458.5	CaS14G027380	intergenic	Phenylpropanoid biosynthesis(map00940);Metabolic pathways (map01100);Biosynthesis of secondary metabolites(map01110)	cinnamoyl-CoA reductase(ko:K09753,EC:1.2.1.44)
14	211736666	458.5	CaS14G027370	intergenic	-	-
14	211736666	458.5	CaS14G027380	intergenic	Phenylpropanoid biosynthesis(map00940);Metabolic pathways (map01100);Biosynthesis of secondary metabolites(map01110)	cinnamoyl-CoA reductase(ko:K09753,EC:1.2.1.44)
1	259622001	458.4	CaS01G034160	intergenic	-	-
1	259622001	458.4	CaS01G034170	intergenic	N-Glycan biosynthesis(map00510);Various types of N-glycan biosynthesis(map00513);Metabolic pathways (map01100);Protein processing in endoplasmic reticulum(map04141)	oligosaccharyltransferase complex subunit beta(ko:K12670)
12	159318362	458.2	CaS12G017860	intergenic	-	-
12	159318362	458.2	CaS12G017870	intergenic	NA	Ca2+-transporting ATPase(ko:K01537,EC:3.6.3.8)
5	66418868	458.1	CaS05G012600	intergenic	-	-
5	66418868	458.1	CaS05G012610	intergenic	-	-
5	66418856	458	CaS05G012600	intergenic	-	-
5	66418856	458	CaS05G012610	intergenic	-	-
14	176780312	457.9	CaS14G024320	intergenic	NA	Rab3 GTPase-activating protein non-catalytic subunit(ko:K19937)
14	176780312	457.9	CaS14G024330	intergenic	-	-
1	109734445	457.8	CaS01G016240	intergenic	-	-
1	109734445	457.8	CaS01G016250	intergenic	NA	cytochrome P450 family 78 subfamily A(ko:K20619)
1	109734450	457.8	CaS01G016240	intergenic	-	-
1	109734450	457.8	CaS01G016250	intergenic	NA	cytochrome P450 family 78 subfamily A(ko:K20619)
10	129782870	457.5	CaS10G019020	intergenic	-	-
10	129782870	457.5	CaS10G019030	intergenic	-	-
1	109787229	457.4	CaS01G016240	intergenic	-	-
1	109787229	457.4	CaS01G016250	intergenic	NA	cytochrome P450 family 78 subfamily A(ko:K20619)
9	158003061	457.4	CaS09G022400	intergenic	-	-
9	158003061	457.4	NONE	intergenic	-	-
13	92836171	457.4	CaS13G011340	intergenic	Glycolysis / Gluconeogenesis(map00010);Metabolic pathways (map01100);Biosynthesis of secondary metabolites(map01110);Biosynthesis of antibiotics(map01130)	pyruvate decarboxylase(ko:K01568,EC:4.1.1.1)
13	92836171	457.4	CaS13G011350	intergenic	-	-
2	117936794	457.1	CaS02G014460	intergenic	-	-
2	117936794	457.1	CaS02G014470	intergenic	-	-
5	237750643	456.9	CaS05G030230	intergenic	-	-
5	237750643	456.9	CaS05G030240	intergenic	Cyanoamino acid metabolism(map00460);Biosynthesis of secondary metabolites(map01110)	4-hydroxyphenylacetaldehyde oxime monooxygenase(ko:K13029,EC:1.14.14.37)
6	164495919	456.7	CaS06G019310	intergenic	-	-
6	164495919	456.7	CaS06G019320	intergenic	-	-
13	256645141	456.6	CaS13G033160	intergenic	-	-
13	256645141	456.6	CaS13G033170	intergenic	-	-
5	66418942	456.5	CaS05G012600	intergenic	-	-
5	66418942	456.5	CaS05G012610	intergenic	-	-
13	256645093	456.5	CaS13G033160	intergenic	-	-
13	256645093	456.5	CaS13G033170	intergenic	-	-
2	117936764	456.3	CaS02G014460	intergenic	-	-
2	117936764	456.3	CaS02G014470	intergenic	-	-
2	117936769	456.3	CaS02G014460	intergenic	-	-
2	117936769	456.3	CaS02G014470	intergenic	-	-
2	197458309	456.1	CaS02G023590	intergenic	-	-
2	197458309	456.1	CaS02G023600	intergenic	Steroid hormone biosynthesis(map00140);Tryptophan metabolism(map00380);Retinol metabolism(map00830);Diterpenoid biosynthesis(map00904);Isoflavonoid biosynthesis(map00943);Metabolism of xenobiotics by cytochrome P450(map00980);Metabolic pathways (map01100);Biosynthesis of secondary metabolites(map01110);Ovarian steroidogenesis(map04913);Prolactin signaling pathway(map04917);Cortisol synthesis and …	steroid 17alpha-monooxygenase / 17alpha-hydroxyprogesterone deacetylase(ko:K00512,EC:1.14.14.19 1.14.14.32);cytochrome P450 family 1 subfamily A polypeptide 1(ko:K07408,EC:1.14.14.1);flavonoid 6-hydroxylase(ko:K13267,EC:1.14.13.-);9beta-pimara-7,15-diene oxidase(ko:K16085,EC:1.14.14.111)
13	215432576	456.1	CaS13G026070	intergenic	-	-
13	215432576	456.1	CaS13G026080	intergenic	Sulfur metabolism(map00920);Metabolic pathways (map01100);Microbial metabolism in diverse environments(map01120);Platinum drug resistance(map01524);Two-component system(map02020);p53 signaling pathway(map04115);Apoptosis(map04210);Apoptosis - fly(map04214);Apoptosis - multiple species(map04215);Non-alcoholic fatty liver disease (NAFLD)(map04932);Alzheimer disease(map05010);Parkinson disease(map05…	cytochrome c(ko:K08738)
1	6295636	455.6	CaS01G000800	intergenic	-	-
1	6295636	455.6	CaS01G000810	intergenic	-	-
9	156753029	455.6	CaS09G022400	intergenic	-	-
9	156753029	455.6	NONE	intergenic	-	-
13	171129518	455.5	CaS13G020160	intergenic	Necroptosis(map04217);Alcoholism(map05034);Systemic lupus erythematosus(map05322)	histone H2A(ko:K11251)
13	171129518	455.5	CaS13G020170	intergenic	NA	pentatricopeptide repeat domain-containing protein 1(ko:K17710)
13	155070527	455.4	CaS13G018090	intergenic	-	-
13	155070527	455.4	CaS13G018100	intergenic	Oxidative phosphorylation(map00190);Metabolic pathways (map01100);Phagosome(map04145);mTOR signaling pathway(map04150);Synaptic vesicle cycle(map04721);Collecting duct acid secretion(map04966);Vibrio cholerae infection(map05110);Epithelial cell signaling in Helicobacter pylori infection(map05120);Rheumatoid arthritis(map05323)	V-type H+-transporting ATPase subunit A(ko:K02145,EC:7.1.2.2)
5	66419576	455.3	CaS05G012600	intergenic	-	-
5	66419576	455.3	CaS05G012610	intergenic	-	-
5	66419591	455.3	CaS05G012600	intergenic	-	-
5	66419591	455.3	CaS05G012610	intergenic	-	-
5	66419609	455.3	CaS05G012600	intergenic	-	-
5	66419609	455.3	CaS05G012610	intergenic	-	-
13	92835984	454.9	CaS13G011340	intergenic	Glycolysis / Gluconeogenesis(map00010);Metabolic pathways (map01100);Biosynthesis of secondary metabolites(map01110);Biosynthesis of antibiotics(map01130)	pyruvate decarboxylase(ko:K01568,EC:4.1.1.1)
13	92835984	454.9	CaS13G011350	intergenic	-	-
13	92836009	454.9	CaS13G011340	intergenic	Glycolysis / Gluconeogenesis(map00010);Metabolic pathways (map01100);Biosynthesis of secondary metabolites(map01110);Biosynthesis of antibiotics(map01130)	pyruvate decarboxylase(ko:K01568,EC:4.1.1.1)
13	92836009	454.9	CaS13G011350	intergenic	-	-
5	66418936	454.5	CaS05G012600	intergenic	-	-
5	66418936	454.5	CaS05G012610	intergenic	-	-
5	66418941	454.5	CaS05G012600	intergenic	-	-
5	66418941	454.5	CaS05G012610	intergenic	-	-
5	165968479	454.4	CaS05G024200	intergenic	-	-
5	165968479	454.4	CaS05G024210	intergenic	NA
12	159334480	454.1	CaS12G017860	intergenic	-	-
12	159334480	454.1	CaS12G017870	intergenic	NA	Ca2+-transporting ATPase(ko:K01537,EC:3.6.3.8)
11	91906988	453.9	CaS11G011100	intergenic	SNARE interactions in vesicular transport(map04130)	vesicle-associated membrane protein 7(ko:K08515)
11	91906988	453.9	CaS11G011110	intergenic	-	-
11	91907011	453.9	CaS11G011100	intergenic	SNARE interactions in vesicular transport(map04130)	vesicle-associated membrane protein 7(ko:K08515)
11	91907011	453.9	CaS11G011110	intergenic	-	-
13	92825913	453.7	CaS13G011340	intergenic	Glycolysis / Gluconeogenesis(map00010);Metabolic pathways (map01100);Biosynthesis of secondary metabolites(map01110);Biosynthesis of antibiotics(map01130)	pyruvate decarboxylase(ko:K01568,EC:4.1.1.1)
13	92825913	453.7	CaS13G011350	intergenic	-	-
13	171129489	453.7	CaS13G020160	intergenic	Necroptosis(map04217);Alcoholism(map05034);Systemic lupus erythematosus(map05322)	histone H2A(ko:K11251)
13	171129489	453.7	CaS13G020170	intergenic	NA	pentatricopeptide repeat domain-containing protein 1(ko:K17710)
13	171129481	453.6	CaS13G020160	intergenic	Necroptosis(map04217);Alcoholism(map05034);Systemic lupus erythematosus(map05322)	histone H2A(ko:K11251)
13	171129481	453.6	CaS13G020170	intergenic	NA	pentatricopeptide repeat domain-containing protein 1(ko:K17710)
13	171129483	453.6	CaS13G020160	intergenic	Necroptosis(map04217);Alcoholism(map05034);Systemic lupus erythematosus(map05322)	histone H2A(ko:K11251)
13	171129483	453.6	CaS13G020170	intergenic	NA	pentatricopeptide repeat domain-containing protein 1(ko:K17710)
5	237750031	453.5	CaS05G030230	intergenic	-	-
5	237750031	453.5	CaS05G030240	intergenic	Cyanoamino acid metabolism(map00460);Biosynthesis of secondary metabolites(map01110)	4-hydroxyphenylacetaldehyde oxime monooxygenase(ko:K13029,EC:1.14.14.37)
5	237750033	453.5	CaS05G030230	intergenic	-	-
5	237750033	453.5	CaS05G030240	intergenic	Cyanoamino acid metabolism(map00460);Biosynthesis of secondary metabolites(map01110)	4-hydroxyphenylacetaldehyde oxime monooxygenase(ko:K13029,EC:1.14.14.37)
1	259621557	453.2	CaS01G034160	intergenic	-	-
1	259621557	453.2	CaS01G034170	intergenic	N-Glycan biosynthesis(map00510);Various types of N-glycan biosynthesis(map00513);Metabolic pathways (map01100);Protein processing in endoplasmic reticulum(map04141)	oligosaccharyltransferase complex subunit beta(ko:K12670)
2	117939059	453.2	CaS02G014460	intergenic	-	-
2	117939059	453.2	CaS02G014470	intergenic	-	-
2	117939060	453.2	CaS02G014460	intergenic	-	-
2	117939060	453.2	CaS02G014470	intergenic	-	-
10	116131367	453	CaS10G017710	intergenic	mRNA surveillance pathway(map03015);Sphingolipid signaling pathway(map04071);Meiosis - yeast(map04113);Oocyte meiosis(map04114);PI3K-Akt signaling pathway(map04151);AMPK signaling pathway(map04152);Adrenergic signaling in cardiomyocytes(map04261);Dopaminergic synapse(map04728);Human papillomavirus infection(map05165)	serine/threonine-protein phosphatase 2A regulatory subunit B'(ko:K11584)
10	116131367	453	CaS10G017720	intergenic	-	-
1	6296175	452.8	CaS01G000800	intergenic	-	-
1	6296175	452.8	CaS01G000810	intergenic	-	-
5	175379941	452.8	CaS05G024500	intergenic	-	-
5	175379941	452.8	CaS05G024510	intergenic	-	-
5	237742343	452	CaS05G030230	intergenic	-	-
5	237742343	452	CaS05G030240	intergenic	Cyanoamino acid metabolism(map00460);Biosynthesis of secondary metabolites(map01110)	4-hydroxyphenylacetaldehyde oxime monooxygenase(ko:K13029,EC:1.14.14.37)
1	238671852	451.9	CaS01G030600	intergenic	-	-
1	238671852	451.9	CaS01G030610	intergenic	-	-
9	158003097	451.9	CaS09G022400	intergenic	-	-
9	158003097	451.9	NONE	intergenic	-	-
7	40396473	451.5	CaS07G006580	intergenic	-	-
7	40396473	451.5	CaS07G006590	intergenic	-	-
2	197409084	451.4	CaS02G023590	intergenic	-	-
2	197409084	451.4	CaS02G023600	intergenic	Steroid hormone biosynthesis(map00140);Tryptophan metabolism(map00380);Retinol metabolism(map00830);Diterpenoid biosynthesis(map00904);Isoflavonoid biosynthesis(map00943);Metabolism of xenobiotics by cytochrome P450(map00980);Metabolic pathways (map01100);Biosynthesis of secondary metabolites(map01110);Ovarian steroidogenesis(map04913);Prolactin signaling pathway(map04917);Cortisol synthesis and …	steroid 17alpha-monooxygenase / 17alpha-hydroxyprogesterone deacetylase(ko:K00512,EC:1.14.14.19 1.14.14.32);cytochrome P450 family 1 subfamily A polypeptide 1(ko:K07408,EC:1.14.14.1);flavonoid 6-hydroxylase(ko:K13267,EC:1.14.13.-);9beta-pimara-7,15-diene oxidase(ko:K16085,EC:1.14.14.111)
9	157183178	451.2	CaS09G022400	intergenic	-	-
9	157183178	451.2	NONE	intergenic	-	-
10	109690987	451	CaS10G017360	intergenic	NA	vacuolar protein 8(ko:K08332)
10	109690987	451	CaS10G017370	intergenic	Lysosome(map04142);Ferroptosis(map04216);Mineral absorption(map04978)	natural resistance-associated macrophage protein 2(ko:K21398)
13	171129540	451	CaS13G020160	intergenic	Necroptosis(map04217);Alcoholism(map05034);Systemic lupus erythematosus(map05322)	histone H2A(ko:K11251)
13	171129540	451	CaS13G020170	intergenic	NA	pentatricopeptide repeat domain-containing protein 1(ko:K17710)
13	215430087	450.9	CaS13G026070	intergenic	-	-
13	215430087	450.9	CaS13G026080	intergenic	Sulfur metabolism(map00920);Metabolic pathways (map01100);Microbial metabolism in diverse environments(map01120);Platinum drug resistance(map01524);Two-component system(map02020);p53 signaling pathway(map04115);Apoptosis(map04210);Apoptosis - fly(map04214);Apoptosis - multiple species(map04215);Non-alcoholic fatty liver disease (NAFLD)(map04932);Alzheimer disease(map05010);Parkinson disease(map05…	cytochrome c(ko:K08738)
2	114033333	450.8	CaS02G013950	intergenic	Pyrimidine metabolism(map00240);Nicotinate and nicotinamide metabolism(map00760)	uridine nucleosidase(ko:K01240,EC:3.2.2.3)
2	114033333	450.8	CaS02G013960	intergenic	NA	acid phosphatase type 7(ko:K22390)
2	114033349	450.8	CaS02G013950	intergenic	Pyrimidine metabolism(map00240);Nicotinate and nicotinamide metabolism(map00760)	uridine nucleosidase(ko:K01240,EC:3.2.2.3)
2	114033349	450.8	CaS02G013960	intergenic	NA	acid phosphatase type 7(ko:K22390)
2	114033355	450.8	CaS02G013950	intergenic	Pyrimidine metabolism(map00240);Nicotinate and nicotinamide metabolism(map00760)	uridine nucleosidase(ko:K01240,EC:3.2.2.3)
2	114033355	450.8	CaS02G013960	intergenic	NA	acid phosphatase type 7(ko:K22390)
7	40396389	450.7	CaS07G006580	intergenic	-	-
7	40396389	450.7	CaS07G006590	intergenic	-	-
5	66419407	450.6	CaS05G012600	intergenic	-	-
5	66419407	450.6	CaS05G012610	intergenic	-	-
5	66419523	450.4	CaS05G012600	intergenic	-	-
5	66419523	450.4	CaS05G012610	intergenic	-	-
5	66419540	450.4	CaS05G012600	intergenic	-	-
5	66419540	450.4	CaS05G012610	intergenic	-	-
14	162510758	449.8	CaS14G023050	intergenic	FoxO signaling pathway(map04068);Glucagon signaling pathway(map04922)	type I protein arginine methyltransferase(ko:K11434,EC:2.1.1.319)
14	162510758	449.8	CaS14G023060	intergenic	-	-
4	94768630	449.7	CaS04G009250	intergenic	-	-
4	94768630	449.7	CaS04G009260	intergenic	-	-
4	94768641	449.7	CaS04G009250	intergenic	-	-
4	94768641	449.7	CaS04G009260	intergenic	-	-
4	94768648	449.7	CaS04G009250	intergenic	-	-
4	94768648	449.7	CaS04G009260	intergenic	-	-
5	165967414	449.7	CaS05G024200	intergenic	-	-
5	165967414	449.7	CaS05G024210	intergenic	NA
5	165967833	449.7	CaS05G024200	intergenic	-	-
5	165967833	449.7	CaS05G024210	intergenic	NA
1	109734473	449.5	CaS01G016240	intergenic	-	-
1	109734473	449.5	CaS01G016250	intergenic	NA	cytochrome P450 family 78 subfamily A(ko:K20619)
14	18160867	449.5	CaS14G003680	intergenic	-	-
14	18160867	449.5	CaS14G003690	intergenic	-	-
14	18160873	449.5	CaS14G003680	intergenic	-	-
14	18160873	449.5	CaS14G003690	intergenic	-	-
9	151280903	449.2	CaS09G021690	intergenic	NA	DNA methyltransferase 1-associated protein 1(ko:K11324)
9	151280903	449.2	CaS09G021700	intergenic	-	-
4	94768621	449.1	CaS04G009250	intergenic	-	-
4	94768621	449.1	CaS04G009260	intergenic	-	-
1	238670870	448.8	CaS01G030600	intergenic	-	-
1	238670870	448.8	CaS01G030610	intergenic	-	-
2	117936813	448.4	CaS02G014460	intergenic	-	-
2	117936813	448.4	CaS02G014470	intergenic	-	-
8	113774216	448	CaS08G014400	intergenic	-	-
8	113774216	448	CaS08G014410	intergenic	NA	senataxin(ko:K10706,EC:3.6.4.-)
1	238671596	447.8	CaS01G030600	intergenic	-	-
1	238671596	447.8	CaS01G030610	intergenic	-	-
1	238671612	447.8	CaS01G030600	intergenic	-	-
1	238671612	447.8	CaS01G030610	intergenic	-	-
1	238671431	447.7	CaS01G030600	intergenic	-	-
1	238671431	447.7	CaS01G030610	intergenic	-	-
7	90099133	447.6	CaS07G012490	intergenic	-	-
7	90099133	447.6	CaS07G012500	intergenic	MAPK signaling pathway(map04010);NF-kappa B signaling pathway(map04064);Toll-like receptor signaling pathway(map04620);NOD-like receptor signaling pathway(map04621);Toll and Imd signaling pathway(map04624);Neurotrophin signaling pathway(map04722);Pertussis(map05133);Leishmaniasis(map05140);Chagas disease (American trypanosomiasis)(map05142);Toxoplasmosis(map05145);Tuberculosis(map05152);Measles(m…	interleukin-1 receptor-associated kinase 4(ko:K04733,EC:2.7.11.1)
8	113774018	447.6	CaS08G014400	intergenic	-	-
8	113774018	447.6	CaS08G014410	intergenic	NA	senataxin(ko:K10706,EC:3.6.4.-)
6	230917427	447.5	CaS06G030590	intergenic	-	-
6	82205700	311.7	CaS06G009730	intergenic	NA	acyl-CoA synthetase(ko:K00142,EC:6.2.1.-)
1	259621312	447.4	CaS01G034160	intergenic	-	-
1	259621312	447.4	CaS01G034170	intergenic	N-Glycan biosynthesis(map00510);Various types of N-glycan biosynthesis(map00513);Metabolic pathways (map01100);Protein processing in endoplasmic reticulum(map04141)	oligosaccharyltransferase complex subunit beta(ko:K12670)
1	6295617	447	CaS01G000800	intergenic	-	-
1	6295617	447	CaS01G000810	intergenic	-	-
1	259621545	447	CaS01G034160	intergenic	-	-
1	259621545	447	CaS01G034170	intergenic	N-Glycan biosynthesis(map00510);Various types of N-glycan biosynthesis(map00513);Metabolic pathways (map01100);Protein processing in endoplasmic reticulum(map04141)	oligosaccharyltransferase complex subunit beta(ko:K12670)
12	159373148	447	CaS12G017860	intergenic	-	-
12	159373148	447	CaS12G017870	intergenic	NA	Ca2+-transporting ATPase(ko:K01537,EC:3.6.3.8)
7	98708553	446.8	CaS07G013040	intergenic	Steroid hormone biosynthesis(map00140);Tryptophan metabolism(map00380);Arachidonic acid metabolism(map00590);Linoleic acid metabolism(map00591);Retinol metabolism(map00830);Metabolism of xenobiotics by cytochrome P450(map00980);Metabolic pathways (map01100);Longevity regulating pathway - worm(map04212);Serotonergic synapse(map04726);Inflammatory mediator regulation of TRP channels(map04750);Ovari…	steroid 17alpha-monooxygenase / 17alpha-hydroxyprogesterone deacetylase(ko:K00512,EC:1.14.14.19 1.14.14.32);cytochrome P450 family 1 subfamily A polypeptide 1(ko:K07408,EC:1.14.14.1);cytochrome P450 family 2 subfamily J(ko:K07418,EC:1.14.14.1 1.14.14.73 1.14.14.74 1.14.14.75);indoleacetaldoxime dehydratase(ko:K11868,EC:4.99.1.6)
7	98708553	446.8	CaS07G013050	intergenic	RNA transport(map03013);Legionellosis(map05134)	elongation factor 1-alpha(ko:K03231)
1	259621506	446.2	CaS01G034160	intergenic	-	-
1	259621506	446.2	CaS01G034170	intergenic	N-Glycan biosynthesis(map00510);Various types of N-glycan biosynthesis(map00513);Metabolic pathways (map01100);Protein processing in endoplasmic reticulum(map04141)	oligosaccharyltransferase complex subunit beta(ko:K12670)
12	159366528	446.2	CaS12G017860	intergenic	-	-
12	159366528	446.2	CaS12G017870	intergenic	NA	Ca2+-transporting ATPase(ko:K01537,EC:3.6.3.8)
12	159366599	446.2	CaS12G017860	intergenic	-	-
12	159366599	446.2	CaS12G017870	intergenic	NA	Ca2+-transporting ATPase(ko:K01537,EC:3.6.3.8)
6	164495990	446.1	CaS06G019310	intergenic	-	-
6	164495990	446.1	CaS06G019320	intergenic	-	-
13	256698908	445.8	CaS13G033160	intergenic	-	-
13	256698908	445.8	CaS13G033170	intergenic	-	-
1	238671518	445.5	CaS01G030600	intergenic	-	-
1	238671518	445.5	CaS01G030610	intergenic	-	-
1	238671541	445.4	CaS01G030600	intergenic	-	-
1	238671541	445.4	CaS01G030610	intergenic	-	-
13	171129500	445.4	CaS13G020160	intergenic	Necroptosis(map04217);Alcoholism(map05034);Systemic lupus erythematosus(map05322)	histone H2A(ko:K11251)
13	171129500	445.4	CaS13G020170	intergenic	NA	pentatricopeptide repeat domain-containing protein 1(ko:K17710)
13	171129505	445.4	CaS13G020160	intergenic	Necroptosis(map04217);Alcoholism(map05034);Systemic lupus erythematosus(map05322)	histone H2A(ko:K11251)
13	171129505	445.4	CaS13G020170	intergenic	NA	pentatricopeptide repeat domain-containing protein 1(ko:K17710)
8	113773946	445.3	CaS08G014400	intergenic	-	-
8	113773946	445.3	CaS08G014410	intergenic	NA	senataxin(ko:K10706,EC:3.6.4.-)
8	113773884	445	CaS08G014400	intergenic	-	-
8	113773884	445	CaS08G014410	intergenic	NA	senataxin(ko:K10706,EC:3.6.4.-)
13	215432548	445	CaS13G026070	intergenic	-	-
13	215432548	445	CaS13G026080	intergenic	Sulfur metabolism(map00920);Metabolic pathways (map01100);Microbial metabolism in diverse environments(map01120);Platinum drug resistance(map01524);Two-component system(map02020);p53 signaling pathway(map04115);Apoptosis(map04210);Apoptosis - fly(map04214);Apoptosis - multiple species(map04215);Non-alcoholic fatty liver disease (NAFLD)(map04932);Alzheimer disease(map05010);Parkinson disease(map05…	cytochrome c(ko:K08738)
5	165956464	444.7	CaS05G024200	intergenic	-	-
5	165956464	444.7	CaS05G024210	intergenic	NA
2	197458110	444.6	CaS02G023590	intergenic	-	-
2	197458110	444.6	CaS02G023600	intergenic	Steroid hormone biosynthesis(map00140);Tryptophan metabolism(map00380);Retinol metabolism(map00830);Diterpenoid biosynthesis(map00904);Isoflavonoid biosynthesis(map00943);Metabolism of xenobiotics by cytochrome P450(map00980);Metabolic pathways (map01100);Biosynthesis of secondary metabolites(map01110);Ovarian steroidogenesis(map04913);Prolactin signaling pathway(map04917);Cortisol synthesis and …	steroid 17alpha-monooxygenase / 17alpha-hydroxyprogesterone deacetylase(ko:K00512,EC:1.14.14.19 1.14.14.32);cytochrome P450 family 1 subfamily A polypeptide 1(ko:K07408,EC:1.14.14.1);flavonoid 6-hydroxylase(ko:K13267,EC:1.14.13.-);9beta-pimara-7,15-diene oxidase(ko:K16085,EC:1.14.14.111)
9	157949409	444.6	CaS09G022400	intergenic	-	-
9	157949409	444.6	NONE	intergenic	-	-
9	157949418	444.6	CaS09G022400	intergenic	-	-
9	157949418	444.6	NONE	intergenic	-	-
7	90104296	444.4	CaS07G012490	intergenic	-	-
7	90104296	444.4	CaS07G012500	intergenic	MAPK signaling pathway(map04010);NF-kappa B signaling pathway(map04064);Toll-like receptor signaling pathway(map04620);NOD-like receptor signaling pathway(map04621);Toll and Imd signaling pathway(map04624);Neurotrophin signaling pathway(map04722);Pertussis(map05133);Leishmaniasis(map05140);Chagas disease (American trypanosomiasis)(map05142);Toxoplasmosis(map05145);Tuberculosis(map05152);Measles(m…	interleukin-1 receptor-associated kinase 4(ko:K04733,EC:2.7.11.1)
7	90104304	444.4	CaS07G012490	intergenic	-	-
7	90104304	444.4	CaS07G012500	intergenic	MAPK signaling pathway(map04010);NF-kappa B signaling pathway(map04064);Toll-like receptor signaling pathway(map04620);NOD-like receptor signaling pathway(map04621);Toll and Imd signaling pathway(map04624);Neurotrophin signaling pathway(map04722);Pertussis(map05133);Leishmaniasis(map05140);Chagas disease (American trypanosomiasis)(map05142);Toxoplasmosis(map05145);Tuberculosis(map05152);Measles(m…	interleukin-1 receptor-associated kinase 4(ko:K04733,EC:2.7.11.1)
13	92826356	444.4	CaS13G011340	intergenic	Glycolysis / Gluconeogenesis(map00010);Metabolic pathways (map01100);Biosynthesis of secondary metabolites(map01110);Biosynthesis of antibiotics(map01130)	pyruvate decarboxylase(ko:K01568,EC:4.1.1.1)
13	92826356	444.4	CaS13G011350	intergenic	-	-
7	90104276	444.3	CaS07G012490	intergenic	-	-
7	90104276	444.3	CaS07G012500	intergenic	MAPK signaling pathway(map04010);NF-kappa B signaling pathway(map04064);Toll-like receptor signaling pathway(map04620);NOD-like receptor signaling pathway(map04621);Toll and Imd signaling pathway(map04624);Neurotrophin signaling pathway(map04722);Pertussis(map05133);Leishmaniasis(map05140);Chagas disease (American trypanosomiasis)(map05142);Toxoplasmosis(map05145);Tuberculosis(map05152);Measles(m…	interleukin-1 receptor-associated kinase 4(ko:K04733,EC:2.7.11.1)
7	40396519	444.2	CaS07G006580	intergenic	-	-
7	40396519	444.2	CaS07G006590	intergenic	-	-
7	40396527	444.2	CaS07G006580	intergenic	-	-
7	40396527	444.2	CaS07G006590	intergenic	-	-
1	139455165	443.9	CaS01G019190	intergenic	NA	U11/U12 small nuclear ribonucleoprotein 65 kDa protein(ko:K13157)
1	139455165	443.9	CaS01G019200	intergenic	-	-
3	88599036	443.9	CaS03G009610	intergenic	-	-
3	88599036	443.9	CaS03G009620	intergenic	Hippo signaling pathway - fly(map04391)	palmitoyltransferase ZDHHC9/14/18(ko:K16675,EC:2.3.1.225);palmitoyltransferase ZDHHC5/8(ko:K20030,EC:2.3.1.225)
1	239317955	443.4	CaS01G030620	intergenic	-	-
1	239317955	443.4	CaS01G030630	intergenic	-	-
13	256666226	443.4	CaS13G033160	intergenic	-	-
13	256666226	443.4	CaS13G033170	intergenic	-	-
12	117205734	443.3	CaS12G014820	intergenic	-	-
12	117205734	443.3	CaS12G014830	intergenic	-	-
1	239317232	443	CaS01G030620	intergenic	-	-
1	239317232	443	CaS01G030630	intergenic	-	-
1	239317220	442.9	CaS01G030620	intergenic	-	-
1	239317220	442.9	CaS01G030630	intergenic	-	-
1	239317226	442.9	CaS01G030620	intergenic	-	-
1	239317226	442.9	CaS01G030630	intergenic	-	-
9	151297819	442.9	CaS09G021690	intergenic	NA	DNA methyltransferase 1-associated protein 1(ko:K11324)
9	151297819	442.9	CaS09G021700	intergenic	-	-
9	151297765	442.8	CaS09G021690	intergenic	NA	DNA methyltransferase 1-associated protein 1(ko:K11324)
9	151297765	442.8	CaS09G021700	intergenic	-	-
6	230917849	442.7	CaS06G030590	intergenic	-	-
6	82205707	311.7	CaS06G009730	intergenic	NA	acyl-CoA synthetase(ko:K00142,EC:6.2.1.-)
7	90105056	442.7	CaS07G012490	intergenic	-	-
7	90105056	442.7	CaS07G012500	intergenic	MAPK signaling pathway(map04010);NF-kappa B signaling pathway(map04064);Toll-like receptor signaling pathway(map04620);NOD-like receptor signaling pathway(map04621);Toll and Imd signaling pathway(map04624);Neurotrophin signaling pathway(map04722);Pertussis(map05133);Leishmaniasis(map05140);Chagas disease (American trypanosomiasis)(map05142);Toxoplasmosis(map05145);Tuberculosis(map05152);Measles(m…	interleukin-1 receptor-associated kinase 4(ko:K04733,EC:2.7.11.1)
7	90105093	442.7	CaS07G012490	intergenic	-	-
7	90105093	442.7	CaS07G012500	intergenic	MAPK signaling pathway(map04010);NF-kappa B signaling pathway(map04064);Toll-like receptor signaling pathway(map04620);NOD-like receptor signaling pathway(map04621);Toll and Imd signaling pathway(map04624);Neurotrophin signaling pathway(map04722);Pertussis(map05133);Leishmaniasis(map05140);Chagas disease (American trypanosomiasis)(map05142);Toxoplasmosis(map05145);Tuberculosis(map05152);Measles(m…	interleukin-1 receptor-associated kinase 4(ko:K04733,EC:2.7.11.1)
10	129782820	442.5	CaS10G019020	intergenic	-	-
10	129782820	442.5	CaS10G019030	intergenic	-	-
13	155060907	441.9	CaS13G018090	intergenic	-	-
13	155060907	441.9	CaS13G018100	intergenic	Oxidative phosphorylation(map00190);Metabolic pathways (map01100);Phagosome(map04145);mTOR signaling pathway(map04150);Synaptic vesicle cycle(map04721);Collecting duct acid secretion(map04966);Vibrio cholerae infection(map05110);Epithelial cell signaling in Helicobacter pylori infection(map05120);Rheumatoid arthritis(map05323)	V-type H+-transporting ATPase subunit A(ko:K02145,EC:7.1.2.2)
2	114033312	441.8	CaS02G013950	intergenic	Pyrimidine metabolism(map00240);Nicotinate and nicotinamide metabolism(map00760)	uridine nucleosidase(ko:K01240,EC:3.2.2.3)
2	114033312	441.8	CaS02G013960	intergenic	NA	acid phosphatase type 7(ko:K22390)
5	66419070	441.7	CaS05G012600	intergenic	-	-
5	66419070	441.7	CaS05G012610	intergenic	-	-
11	151271804	441.7	CaS11G019550	intergenic	-	-
11	151271804	441.7	CaS11G019560	intergenic	-	-
11	151271845	441.7	CaS11G019550	intergenic	-	-
11	151271845	441.7	CaS11G019560	intergenic	-	-
11	151271853	441.7	CaS11G019550	intergenic	-	-
11	151271853	441.7	CaS11G019560	intergenic	-	-
2	197472012	441.2	CaS02G023590	intergenic	-	-
2	197472012	441.2	CaS02G023600	intergenic	Steroid hormone biosynthesis(map00140);Tryptophan metabolism(map00380);Retinol metabolism(map00830);Diterpenoid biosynthesis(map00904);Isoflavonoid biosynthesis(map00943);Metabolism of xenobiotics by cytochrome P450(map00980);Metabolic pathways (map01100);Biosynthesis of secondary metabolites(map01110);Ovarian steroidogenesis(map04913);Prolactin signaling pathway(map04917);Cortisol synthesis and …	steroid 17alpha-monooxygenase / 17alpha-hydroxyprogesterone deacetylase(ko:K00512,EC:1.14.14.19 1.14.14.32);cytochrome P450 family 1 subfamily A polypeptide 1(ko:K07408,EC:1.14.14.1);flavonoid 6-hydroxylase(ko:K13267,EC:1.14.13.-);9beta-pimara-7,15-diene oxidase(ko:K16085,EC:1.14.14.111)
10	109701918	441.2	CaS10G017360	intergenic	NA	vacuolar protein 8(ko:K08332)
10	109701918	441.2	CaS10G017370	intergenic	Lysosome(map04142);Ferroptosis(map04216);Mineral absorption(map04978)	natural resistance-associated macrophage protein 2(ko:K21398)
13	215430229	440.9	CaS13G026070	intergenic	-	-
13	215430229	440.9	CaS13G026080	intergenic	Sulfur metabolism(map00920);Metabolic pathways (map01100);Microbial metabolism in diverse environments(map01120);Platinum drug resistance(map01524);Two-component system(map02020);p53 signaling pathway(map04115);Apoptosis(map04210);Apoptosis - fly(map04214);Apoptosis - multiple species(map04215);Non-alcoholic fatty liver disease (NAFLD)(map04932);Alzheimer disease(map05010);Parkinson disease(map05…	cytochrome c(ko:K08738)
13	215430239	440.9	CaS13G026070	intergenic	-	-
13	215430239	440.9	CaS13G026080	intergenic	Sulfur metabolism(map00920);Metabolic pathways (map01100);Microbial metabolism in diverse environments(map01120);Platinum drug resistance(map01524);Two-component system(map02020);p53 signaling pathway(map04115);Apoptosis(map04210);Apoptosis - fly(map04214);Apoptosis - multiple species(map04215);Non-alcoholic fatty liver disease (NAFLD)(map04932);Alzheimer disease(map05010);Parkinson disease(map05…	cytochrome c(ko:K08738)
1	199610359	440.8	CaS01G024950	exonic	-	-
1	199610363	440.8	CaS01G024950	exonic	-	-
5	66419550	440.7	CaS05G012600	intergenic	-	-
5	66419550	440.7	CaS05G012610	intergenic	-	-
5	66419568	440.7	CaS05G012600	intergenic	-	-
5	66419568	440.7	CaS05G012610	intergenic	-	-
11	151270807	440.5	CaS11G019550	intergenic	-	-
11	151270807	440.5	CaS11G019560	intergenic	-	-
13	92836072	440.4	CaS13G011340	intergenic	Glycolysis / Gluconeogenesis(map00010);Metabolic pathways (map01100);Biosynthesis of secondary metabolites(map01110);Biosynthesis of antibiotics(map01130)	pyruvate decarboxylase(ko:K01568,EC:4.1.1.1)
13	92836072	440.4	CaS13G011350	intergenic	-	-
13	92836118	440.3	CaS13G011340	intergenic	Glycolysis / Gluconeogenesis(map00010);Metabolic pathways (map01100);Biosynthesis of secondary metabolites(map01110);Biosynthesis of antibiotics(map01130)	pyruvate decarboxylase(ko:K01568,EC:4.1.1.1)
13	92836118	440.3	CaS13G011350	intergenic	-	-
7	90108056	440.2	CaS07G012490	intergenic	-	-
7	90108056	440.2	CaS07G012500	intergenic	MAPK signaling pathway(map04010);NF-kappa B signaling pathway(map04064);Toll-like receptor signaling pathway(map04620);NOD-like receptor signaling pathway(map04621);Toll and Imd signaling pathway(map04624);Neurotrophin signaling pathway(map04722);Pertussis(map05133);Leishmaniasis(map05140);Chagas disease (American trypanosomiasis)(map05142);Toxoplasmosis(map05145);Tuberculosis(map05152);Measles(m…	interleukin-1 receptor-associated kinase 4(ko:K04733,EC:2.7.11.1)
9	156753964	440	CaS09G022400	intergenic	-	-
9	156753964	440	NONE	intergenic	-	-
13	215430078	439.9	CaS13G026070	intergenic	-	-
13	215430078	439.9	CaS13G026080	intergenic	Sulfur metabolism(map00920);Metabolic pathways (map01100);Microbial metabolism in diverse environments(map01120);Platinum drug resistance(map01524);Two-component system(map02020);p53 signaling pathway(map04115);Apoptosis(map04210);Apoptosis - fly(map04214);Apoptosis - multiple species(map04215);Non-alcoholic fatty liver disease (NAFLD)(map04932);Alzheimer disease(map05010);Parkinson disease(map05…	cytochrome c(ko:K08738)
14	176798860	439.9	CaS14G024320	intergenic	NA	Rab3 GTPase-activating protein non-catalytic subunit(ko:K19937)
14	176798860	439.9	CaS14G024330	intergenic	-	-
14	176798862	439.9	CaS14G024320	intergenic	NA	Rab3 GTPase-activating protein non-catalytic subunit(ko:K19937)
14	176798862	439.9	CaS14G024330	intergenic	-	-
5	175395073	439.8	CaS05G024500	intergenic	-	-
5	175395073	439.8	CaS05G024510	intergenic	-	-
5	237750559	439.5	CaS05G030230	intergenic	-	-
5	237750559	439.5	CaS05G030240	intergenic	Cyanoamino acid metabolism(map00460);Biosynthesis of secondary metabolites(map01110)	4-hydroxyphenylacetaldehyde oxime monooxygenase(ko:K13029,EC:1.14.14.37)
12	159369686	439.3	CaS12G017860	intergenic	-	-
12	159369686	439.3	CaS12G017870	intergenic	NA	Ca2+-transporting ATPase(ko:K01537,EC:3.6.3.8)
7	95417703	439.2	CaS07G012920	intergenic	-	-
7	95417703	439.2	CaS07G012930	intergenic	-	-
14	211736613	439.2	CaS14G027370	intergenic	-	-
14	211736613	439.2	CaS14G027380	intergenic	Phenylpropanoid biosynthesis(map00940);Metabolic pathways (map01100);Biosynthesis of secondary metabolites(map01110)	cinnamoyl-CoA reductase(ko:K09753,EC:1.2.1.44)
14	211736616	439.2	CaS14G027370	intergenic	-	-
14	211736616	439.2	CaS14G027380	intergenic	Phenylpropanoid biosynthesis(map00940);Metabolic pathways (map01100);Biosynthesis of secondary metabolites(map01110)	cinnamoyl-CoA reductase(ko:K09753,EC:1.2.1.44)
14	211736623	439.2	CaS14G027370	intergenic	-	-
14	211736623	439.2	CaS14G027380	intergenic	Phenylpropanoid biosynthesis(map00940);Metabolic pathways (map01100);Biosynthesis of secondary metabolites(map01110)	cinnamoyl-CoA reductase(ko:K09753,EC:1.2.1.44)
1	238671868	439	CaS01G030600	intergenic	-	-
1	238671868	439	CaS01G030610	intergenic	-	-
13	256645044	438.9	CaS13G033160	intergenic	-	-
13	256645044	438.9	CaS13G033170	intergenic	-	-
1	79402024	438.8	CaS01G012660	intergenic	-	-
1	79402024	438.8	CaS01G012670	intergenic	NA	uncharacterized protein(ko:K09955)
2	117936735	438.4	CaS02G014460	intergenic	-	-
2	117936735	438.4	CaS02G014470	intergenic	-	-
10	116132521	438.4	CaS10G017710	intergenic	mRNA surveillance pathway(map03015);Sphingolipid signaling pathway(map04071);Meiosis - yeast(map04113);Oocyte meiosis(map04114);PI3K-Akt signaling pathway(map04151);AMPK signaling pathway(map04152);Adrenergic signaling in cardiomyocytes(map04261);Dopaminergic synapse(map04728);Human papillomavirus infection(map05165)	serine/threonine-protein phosphatase 2A regulatory subunit B'(ko:K11584)
10	116132521	438.4	CaS10G017720	intergenic	-	-
7	90099139	438.3	CaS07G012490	intergenic	-	-
7	90099139	438.3	CaS07G012500	intergenic	MAPK signaling pathway(map04010);NF-kappa B signaling pathway(map04064);Toll-like receptor signaling pathway(map04620);NOD-like receptor signaling pathway(map04621);Toll and Imd signaling pathway(map04624);Neurotrophin signaling pathway(map04722);Pertussis(map05133);Leishmaniasis(map05140);Chagas disease (American trypanosomiasis)(map05142);Toxoplasmosis(map05145);Tuberculosis(map05152);Measles(m…	interleukin-1 receptor-associated kinase 4(ko:K04733,EC:2.7.11.1)
13	256648770	438.2	CaS13G033160	intergenic	-	-
13	256648770	438.2	CaS13G033170	intergenic	-	-
2	117936745	438	CaS02G014460	intergenic	-	-
2	117936745	438	CaS02G014470	intergenic	-	-
14	176780324	438	CaS14G024320	intergenic	NA	Rab3 GTPase-activating protein non-catalytic subunit(ko:K19937)
14	176780324	438	CaS14G024330	intergenic	-	-
11	151270350	437.9	CaS11G019550	intergenic	-	-
11	151270350	437.9	CaS11G019560	intergenic	-	-
6	164495966	437.8	CaS06G019310	intergenic	-	-
6	164495966	437.8	CaS06G019320	intergenic	-	-
6	164495972	437.8	CaS06G019310	intergenic	-	-
6	164495972	437.8	CaS06G019320	intergenic	-	-
9	151297894	437.4	CaS09G021690	intergenic	NA	DNA methyltransferase 1-associated protein 1(ko:K11324)
9	151297894	437.4	CaS09G021700	intergenic	-	-
1	258791644	437.3	CaS01G033920	intronic	Ribosome(map03010)	large subunit ribosomal protein L4e(ko:K02930);COP9 signalosome complex subunit 4(ko:K12178)
1	258791652	437.3	CaS01G033920	intronic	Ribosome(map03010)	large subunit ribosomal protein L4e(ko:K02930);COP9 signalosome complex subunit 4(ko:K12178)
1	258791655	437.3	CaS01G033920	intronic	Ribosome(map03010)	large subunit ribosomal protein L4e(ko:K02930);COP9 signalosome complex subunit 4(ko:K12178)
1	258791668	437.3	CaS01G033920	intronic	Ribosome(map03010)	large subunit ribosomal protein L4e(ko:K02930);COP9 signalosome complex subunit 4(ko:K12178)
10	116130870	437.2	CaS10G017710	intergenic	mRNA surveillance pathway(map03015);Sphingolipid signaling pathway(map04071);Meiosis - yeast(map04113);Oocyte meiosis(map04114);PI3K-Akt signaling pathway(map04151);AMPK signaling pathway(map04152);Adrenergic signaling in cardiomyocytes(map04261);Dopaminergic synapse(map04728);Human papillomavirus infection(map05165)	serine/threonine-protein phosphatase 2A regulatory subunit B'(ko:K11584)
10	116130870	437.2	CaS10G017720	intergenic	-	-
10	116130878	437.2	CaS10G017710	intergenic	mRNA surveillance pathway(map03015);Sphingolipid signaling pathway(map04071);Meiosis - yeast(map04113);Oocyte meiosis(map04114);PI3K-Akt signaling pathway(map04151);AMPK signaling pathway(map04152);Adrenergic signaling in cardiomyocytes(map04261);Dopaminergic synapse(map04728);Human papillomavirus infection(map05165)	serine/threonine-protein phosphatase 2A regulatory subunit B'(ko:K11584)
10	116130878	437.2	CaS10G017720	intergenic	-	-
8	113774265	436.5	CaS08G014400	intergenic	-	-
8	113774265	436.5	CaS08G014410	intergenic	NA	senataxin(ko:K10706,EC:3.6.4.-)
11	91906772	436.5	CaS11G011100	intergenic	SNARE interactions in vesicular transport(map04130)	vesicle-associated membrane protein 7(ko:K08515)
11	91906772	436.5	CaS11G011110	intergenic	-	-
11	91906778	436.5	CaS11G011100	intergenic	SNARE interactions in vesicular transport(map04130)	vesicle-associated membrane protein 7(ko:K08515)
11	91906778	436.5	CaS11G011110	intergenic	-	-
11	91906782	436.5	CaS11G011100	intergenic	SNARE interactions in vesicular transport(map04130)	vesicle-associated membrane protein 7(ko:K08515)
11	91906782	436.5	CaS11G011110	intergenic	-	-
11	91906802	436.5	CaS11G011100	intergenic	SNARE interactions in vesicular transport(map04130)	vesicle-associated membrane protein 7(ko:K08515)
11	91906802	436.5	CaS11G011110	intergenic	-	-
11	91906810	436.5	CaS11G011100	intergenic	SNARE interactions in vesicular transport(map04130)	vesicle-associated membrane protein 7(ko:K08515)
11	91906810	436.5	CaS11G011110	intergenic	-	-
10	109690922	436.4	CaS10G017360	intergenic	NA	vacuolar protein 8(ko:K08332)
10	109690922	436.4	CaS10G017370	intergenic	Lysosome(map04142);Ferroptosis(map04216);Mineral absorption(map04978)	natural resistance-associated macrophage protein 2(ko:K21398)
5	66418849	436.2	CaS05G012600	intergenic	-	-
5	66418849	436.2	CaS05G012610	intergenic	-	-
7	98708539	436.2	CaS07G013040	intergenic	Steroid hormone biosynthesis(map00140);Tryptophan metabolism(map00380);Arachidonic acid metabolism(map00590);Linoleic acid metabolism(map00591);Retinol metabolism(map00830);Metabolism of xenobiotics by cytochrome P450(map00980);Metabolic pathways (map01100);Longevity regulating pathway - worm(map04212);Serotonergic synapse(map04726);Inflammatory mediator regulation of TRP channels(map04750);Ovari…	steroid 17alpha-monooxygenase / 17alpha-hydroxyprogesterone deacetylase(ko:K00512,EC:1.14.14.19 1.14.14.32);cytochrome P450 family 1 subfamily A polypeptide 1(ko:K07408,EC:1.14.14.1);cytochrome P450 family 2 subfamily J(ko:K07418,EC:1.14.14.1 1.14.14.73 1.14.14.74 1.14.14.75);indoleacetaldoxime dehydratase(ko:K11868,EC:4.99.1.6)
7	98708539	436.2	CaS07G013050	intergenic	RNA transport(map03013);Legionellosis(map05134)	elongation factor 1-alpha(ko:K03231)
13	252007595	435.8	CaS13G032250	intergenic	NA	histone deacetylase complex subunit SAP30(ko:K19202)
13	252007595	435.8	CaS13G032260	intergenic	MAPK signaling pathway(map04010)	sterile alpha motif and leucine zipper containing kinase AZK(ko:K04424,EC:2.7.11.25)
13	252007597	435.8	CaS13G032250	intergenic	NA	histone deacetylase complex subunit SAP30(ko:K19202)
13	252007597	435.8	CaS13G032260	intergenic	MAPK signaling pathway(map04010)	sterile alpha motif and leucine zipper containing kinase AZK(ko:K04424,EC:2.7.11.25)
13	252007573	435.7	CaS13G032250	intergenic	NA	histone deacetylase complex subunit SAP30(ko:K19202)
13	252007573	435.7	CaS13G032260	intergenic	MAPK signaling pathway(map04010)	sterile alpha motif and leucine zipper containing kinase AZK(ko:K04424,EC:2.7.11.25)
13	252007620	435.7	CaS13G032250	intergenic	NA	histone deacetylase complex subunit SAP30(ko:K19202)
13	252007620	435.7	CaS13G032260	intergenic	MAPK signaling pathway(map04010)	sterile alpha motif and leucine zipper containing kinase AZK(ko:K04424,EC:2.7.11.25)
1	259621939	435.6	CaS01G034160	intergenic	-	-
1	259621939	435.6	CaS01G034170	intergenic	N-Glycan biosynthesis(map00510);Various types of N-glycan biosynthesis(map00513);Metabolic pathways (map01100);Protein processing in endoplasmic reticulum(map04141)	oligosaccharyltransferase complex subunit beta(ko:K12670)
5	165968483	435.4	CaS05G024200	intergenic	-	-
5	165968483	435.4	CaS05G024210	intergenic	NA
9	158004077	435.2	CaS09G022400	intergenic	-	-
9	158004077	435.2	NONE	intergenic	-	-
9	158003098	434.6	CaS09G022400	intergenic	-	-
9	158003098	434.6	NONE	intergenic	-	-
9	158003102	434.6	CaS09G022400	intergenic	-	-
[truncated: 47,494 more rows]

## Sheet: Wild Tea
Chromosome	Position	u_statistics	Gene	Location	KEGG_Pathway	KEGG_ko
1	186238	173	CaS01G000070	intergenic	NA	phospholipid-translocating ATPase(ko:K01530,EC:7.6.2.1);phospholipid-transporting ATPase(ko:K14802,EC:7.6.2.1)
1	186238	173	CaS01G000080	intergenic	EGFR tyrosine kinase inhibitor resistance(map01521);Endocrine resistance(map01522);ErbB signaling pathway(map04012);HIF-1 signaling pathway(map04066);Autophagy - animal(map04140);mTOR signaling pathway(map04150);PI3K-Akt signaling pathway(map04151);AMPK signaling pathway(map04152);Longevity regulating pathway(map04211);Longevity regulating pathway - worm(map04212);Longevity regulating pathway - m…	ribosomal protein S6 kinase beta(ko:K04688,EC:2.7.11.1)
1	202748	217.1	CaS01G000070	intergenic	NA	phospholipid-translocating ATPase(ko:K01530,EC:7.6.2.1);phospholipid-transporting ATPase(ko:K14802,EC:7.6.2.1)
1	202748	217.1	CaS01G000080	intergenic	EGFR tyrosine kinase inhibitor resistance(map01521);Endocrine resistance(map01522);ErbB signaling pathway(map04012);HIF-1 signaling pathway(map04066);Autophagy - animal(map04140);mTOR signaling pathway(map04150);PI3K-Akt signaling pathway(map04151);AMPK signaling pathway(map04152);Longevity regulating pathway(map04211);Longevity regulating pathway - worm(map04212);Longevity regulating pathway - m…	ribosomal protein S6 kinase beta(ko:K04688,EC:2.7.11.1)
1	202759	212.1	CaS01G000070	intergenic	NA	phospholipid-translocating ATPase(ko:K01530,EC:7.6.2.1);phospholipid-transporting ATPase(ko:K14802,EC:7.6.2.1)
1	202759	212.1	CaS01G000080	intergenic	EGFR tyrosine kinase inhibitor resistance(map01521);Endocrine resistance(map01522);ErbB signaling pathway(map04012);HIF-1 signaling pathway(map04066);Autophagy - animal(map04140);mTOR signaling pathway(map04150);PI3K-Akt signaling pathway(map04151);AMPK signaling pathway(map04152);Longevity regulating pathway(map04211);Longevity regulating pathway - worm(map04212);Longevity regulating pathway - m…	ribosomal protein S6 kinase beta(ko:K04688,EC:2.7.11.1)
1	202767	212.1	CaS01G000070	intergenic	NA	phospholipid-translocating ATPase(ko:K01530,EC:7.6.2.1);phospholipid-transporting ATPase(ko:K14802,EC:7.6.2.1)
1	202767	212.1	CaS01G000080	intergenic	EGFR tyrosine kinase inhibitor resistance(map01521);Endocrine resistance(map01522);ErbB signaling pathway(map04012);HIF-1 signaling pathway(map04066);Autophagy - animal(map04140);mTOR signaling pathway(map04150);PI3K-Akt signaling pathway(map04151);AMPK signaling pathway(map04152);Longevity regulating pathway(map04211);Longevity regulating pathway - worm(map04212);Longevity regulating pathway - m…	ribosomal protein S6 kinase beta(ko:K04688,EC:2.7.11.1)
1	202779	212.1	CaS01G000070	intergenic	NA	phospholipid-translocating ATPase(ko:K01530,EC:7.6.2.1);phospholipid-transporting ATPase(ko:K14802,EC:7.6.2.1)
1	202779	212.1	CaS01G000080	intergenic	EGFR tyrosine kinase inhibitor resistance(map01521);Endocrine resistance(map01522);ErbB signaling pathway(map04012);HIF-1 signaling pathway(map04066);Autophagy - animal(map04140);mTOR signaling pathway(map04150);PI3K-Akt signaling pathway(map04151);AMPK signaling pathway(map04152);Longevity regulating pathway(map04211);Longevity regulating pathway - worm(map04212);Longevity regulating pathway - m…	ribosomal protein S6 kinase beta(ko:K04688,EC:2.7.11.1)
1	202791	212.1	CaS01G000070	intergenic	NA	phospholipid-translocating ATPase(ko:K01530,EC:7.6.2.1);phospholipid-transporting ATPase(ko:K14802,EC:7.6.2.1)
1	202791	212.1	CaS01G000080	intergenic	EGFR tyrosine kinase inhibitor resistance(map01521);Endocrine resistance(map01522);ErbB signaling pathway(map04012);HIF-1 signaling pathway(map04066);Autophagy - animal(map04140);mTOR signaling pathway(map04150);PI3K-Akt signaling pathway(map04151);AMPK signaling pathway(map04152);Longevity regulating pathway(map04211);Longevity regulating pathway - worm(map04212);Longevity regulating pathway - m…	ribosomal protein S6 kinase beta(ko:K04688,EC:2.7.11.1)
1	202799	212.1	CaS01G000070	intergenic	NA	phospholipid-translocating ATPase(ko:K01530,EC:7.6.2.1);phospholipid-transporting ATPase(ko:K14802,EC:7.6.2.1)
1	202799	212.1	CaS01G000080	intergenic	EGFR tyrosine kinase inhibitor resistance(map01521);Endocrine resistance(map01522);ErbB signaling pathway(map04012);HIF-1 signaling pathway(map04066);Autophagy - animal(map04140);mTOR signaling pathway(map04150);PI3K-Akt signaling pathway(map04151);AMPK signaling pathway(map04152);Longevity regulating pathway(map04211);Longevity regulating pathway - worm(map04212);Longevity regulating pathway - m…	ribosomal protein S6 kinase beta(ko:K04688,EC:2.7.11.1)
1	202825	207.6	CaS01G000070	intergenic	NA	phospholipid-translocating ATPase(ko:K01530,EC:7.6.2.1);phospholipid-transporting ATPase(ko:K14802,EC:7.6.2.1)
1	202825	207.6	CaS01G000080	intergenic	EGFR tyrosine kinase inhibitor resistance(map01521);Endocrine resistance(map01522);ErbB signaling pathway(map04012);HIF-1 signaling pathway(map04066);Autophagy - animal(map04140);mTOR signaling pathway(map04150);PI3K-Akt signaling pathway(map04151);AMPK signaling pathway(map04152);Longevity regulating pathway(map04211);Longevity regulating pathway - worm(map04212);Longevity regulating pathway - m…	ribosomal protein S6 kinase beta(ko:K04688,EC:2.7.11.1)
1	212907	254.7	CaS01G000070	intergenic	NA	phospholipid-translocating ATPase(ko:K01530,EC:7.6.2.1);phospholipid-transporting ATPase(ko:K14802,EC:7.6.2.1)
1	212907	254.7	CaS01G000080	intergenic	EGFR tyrosine kinase inhibitor resistance(map01521);Endocrine resistance(map01522);ErbB signaling pathway(map04012);HIF-1 signaling pathway(map04066);Autophagy - animal(map04140);mTOR signaling pathway(map04150);PI3K-Akt signaling pathway(map04151);AMPK signaling pathway(map04152);Longevity regulating pathway(map04211);Longevity regulating pathway - worm(map04212);Longevity regulating pathway - m…	ribosomal protein S6 kinase beta(ko:K04688,EC:2.7.11.1)
1	212913	243.9	CaS01G000070	intergenic	NA	phospholipid-translocating ATPase(ko:K01530,EC:7.6.2.1);phospholipid-transporting ATPase(ko:K14802,EC:7.6.2.1)
1	212913	243.9	CaS01G000080	intergenic	EGFR tyrosine kinase inhibitor resistance(map01521);Endocrine resistance(map01522);ErbB signaling pathway(map04012);HIF-1 signaling pathway(map04066);Autophagy - animal(map04140);mTOR signaling pathway(map04150);PI3K-Akt signaling pathway(map04151);AMPK signaling pathway(map04152);Longevity regulating pathway(map04211);Longevity regulating pathway - worm(map04212);Longevity regulating pathway - m…	ribosomal protein S6 kinase beta(ko:K04688,EC:2.7.11.1)
1	212942	255	CaS01G000070	intergenic	NA	phospholipid-translocating ATPase(ko:K01530,EC:7.6.2.1);phospholipid-transporting ATPase(ko:K14802,EC:7.6.2.1)
1	212942	255	CaS01G000080	intergenic	EGFR tyrosine kinase inhibitor resistance(map01521);Endocrine resistance(map01522);ErbB signaling pathway(map04012);HIF-1 signaling pathway(map04066);Autophagy - animal(map04140);mTOR signaling pathway(map04150);PI3K-Akt signaling pathway(map04151);AMPK signaling pathway(map04152);Longevity regulating pathway(map04211);Longevity regulating pathway - worm(map04212);Longevity regulating pathway - m…	ribosomal protein S6 kinase beta(ko:K04688,EC:2.7.11.1)
1	212951	228.5	CaS01G000070	intergenic	NA	phospholipid-translocating ATPase(ko:K01530,EC:7.6.2.1);phospholipid-transporting ATPase(ko:K14802,EC:7.6.2.1)
1	212951	228.5	CaS01G000080	intergenic	EGFR tyrosine kinase inhibitor resistance(map01521);Endocrine resistance(map01522);ErbB signaling pathway(map04012);HIF-1 signaling pathway(map04066);Autophagy - animal(map04140);mTOR signaling pathway(map04150);PI3K-Akt signaling pathway(map04151);AMPK signaling pathway(map04152);Longevity regulating pathway(map04211);Longevity regulating pathway - worm(map04212);Longevity regulating pathway - m…	ribosomal protein S6 kinase beta(ko:K04688,EC:2.7.11.1)
1	212954	238.5	CaS01G000070	intergenic	NA	phospholipid-translocating ATPase(ko:K01530,EC:7.6.2.1);phospholipid-transporting ATPase(ko:K14802,EC:7.6.2.1)
1	212954	238.5	CaS01G000080	intergenic	EGFR tyrosine kinase inhibitor resistance(map01521);Endocrine resistance(map01522);ErbB signaling pathway(map04012);HIF-1 signaling pathway(map04066);Autophagy - animal(map04140);mTOR signaling pathway(map04150);PI3K-Akt signaling pathway(map04151);AMPK signaling pathway(map04152);Longevity regulating pathway(map04211);Longevity regulating pathway - worm(map04212);Longevity regulating pathway - m…	ribosomal protein S6 kinase beta(ko:K04688,EC:2.7.11.1)
1	212970	238.5	CaS01G000070	intergenic	NA	phospholipid-translocating ATPase(ko:K01530,EC:7.6.2.1);phospholipid-transporting ATPase(ko:K14802,EC:7.6.2.1)
1	212970	238.5	CaS01G000080	intergenic	EGFR tyrosine kinase inhibitor resistance(map01521);Endocrine resistance(map01522);ErbB signaling pathway(map04012);HIF-1 signaling pathway(map04066);Autophagy - animal(map04140);mTOR signaling pathway(map04150);PI3K-Akt signaling pathway(map04151);AMPK signaling pathway(map04152);Longevity regulating pathway(map04211);Longevity regulating pathway - worm(map04212);Longevity regulating pathway - m…	ribosomal protein S6 kinase beta(ko:K04688,EC:2.7.11.1)
1	213120	239	CaS01G000070	intergenic	NA	phospholipid-translocating ATPase(ko:K01530,EC:7.6.2.1);phospholipid-transporting ATPase(ko:K14802,EC:7.6.2.1)
1	213120	239	CaS01G000080	intergenic	EGFR tyrosine kinase inhibitor resistance(map01521);Endocrine resistance(map01522);ErbB signaling pathway(map04012);HIF-1 signaling pathway(map04066);Autophagy - animal(map04140);mTOR signaling pathway(map04150);PI3K-Akt signaling pathway(map04151);AMPK signaling pathway(map04152);Longevity regulating pathway(map04211);Longevity regulating pathway - worm(map04212);Longevity regulating pathway - m…	ribosomal protein S6 kinase beta(ko:K04688,EC:2.7.11.1)
1	213126	234.9	CaS01G000070	intergenic	NA	phospholipid-translocating ATPase(ko:K01530,EC:7.6.2.1);phospholipid-transporting ATPase(ko:K14802,EC:7.6.2.1)
1	213126	234.9	CaS01G000080	intergenic	EGFR tyrosine kinase inhibitor resistance(map01521);Endocrine resistance(map01522);ErbB signaling pathway(map04012);HIF-1 signaling pathway(map04066);Autophagy - animal(map04140);mTOR signaling pathway(map04150);PI3K-Akt signaling pathway(map04151);AMPK signaling pathway(map04152);Longevity regulating pathway(map04211);Longevity regulating pathway - worm(map04212);Longevity regulating pathway - m…	ribosomal protein S6 kinase beta(ko:K04688,EC:2.7.11.1)
1	213138	244.7	CaS01G000070	intergenic	NA	phospholipid-translocating ATPase(ko:K01530,EC:7.6.2.1);phospholipid-transporting ATPase(ko:K14802,EC:7.6.2.1)
1	213138	244.7	CaS01G000080	intergenic	EGFR tyrosine kinase inhibitor resistance(map01521);Endocrine resistance(map01522);ErbB signaling pathway(map04012);HIF-1 signaling pathway(map04066);Autophagy - animal(map04140);mTOR signaling pathway(map04150);PI3K-Akt signaling pathway(map04151);AMPK signaling pathway(map04152);Longevity regulating pathway(map04211);Longevity regulating pathway - worm(map04212);Longevity regulating pathway - m…	ribosomal protein S6 kinase beta(ko:K04688,EC:2.7.11.1)
1	213152	218.9	CaS01G000070	intergenic	NA	phospholipid-translocating ATPase(ko:K01530,EC:7.6.2.1);phospholipid-transporting ATPase(ko:K14802,EC:7.6.2.1)
1	213152	218.9	CaS01G000080	intergenic	EGFR tyrosine kinase inhibitor resistance(map01521);Endocrine resistance(map01522);ErbB signaling pathway(map04012);HIF-1 signaling pathway(map04066);Autophagy - animal(map04140);mTOR signaling pathway(map04150);PI3K-Akt signaling pathway(map04151);AMPK signaling pathway(map04152);Longevity regulating pathway(map04211);Longevity regulating pathway - worm(map04212);Longevity regulating pathway - m…	ribosomal protein S6 kinase beta(ko:K04688,EC:2.7.11.1)
1	213161	218.9	CaS01G000070	intergenic	NA	phospholipid-translocating ATPase(ko:K01530,EC:7.6.2.1);phospholipid-transporting ATPase(ko:K14802,EC:7.6.2.1)
1	213161	218.9	CaS01G000080	intergenic	EGFR tyrosine kinase inhibitor resistance(map01521);Endocrine resistance(map01522);ErbB signaling pathway(map04012);HIF-1 signaling pathway(map04066);Autophagy - animal(map04140);mTOR signaling pathway(map04150);PI3K-Akt signaling pathway(map04151);AMPK signaling pathway(map04152);Longevity regulating pathway(map04211);Longevity regulating pathway - worm(map04212);Longevity regulating pathway - m…	ribosomal protein S6 kinase beta(ko:K04688,EC:2.7.11.1)
1	213170	253.8	CaS01G000070	intergenic	NA	phospholipid-translocating ATPase(ko:K01530,EC:7.6.2.1);phospholipid-transporting ATPase(ko:K14802,EC:7.6.2.1)
1	213170	253.8	CaS01G000080	intergenic	EGFR tyrosine kinase inhibitor resistance(map01521);Endocrine resistance(map01522);ErbB signaling pathway(map04012);HIF-1 signaling pathway(map04066);Autophagy - animal(map04140);mTOR signaling pathway(map04150);PI3K-Akt signaling pathway(map04151);AMPK signaling pathway(map04152);Longevity regulating pathway(map04211);Longevity regulating pathway - worm(map04212);Longevity regulating pathway - m…	ribosomal protein S6 kinase beta(ko:K04688,EC:2.7.11.1)
1	214704	259.5	CaS01G000070	intergenic	NA	phospholipid-translocating ATPase(ko:K01530,EC:7.6.2.1);phospholipid-transporting ATPase(ko:K14802,EC:7.6.2.1)
1	214704	259.5	CaS01G000080	intergenic	EGFR tyrosine kinase inhibitor resistance(map01521);Endocrine resistance(map01522);ErbB signaling pathway(map04012);HIF-1 signaling pathway(map04066);Autophagy - animal(map04140);mTOR signaling pathway(map04150);PI3K-Akt signaling pathway(map04151);AMPK signaling pathway(map04152);Longevity regulating pathway(map04211);Longevity regulating pathway - worm(map04212);Longevity regulating pathway - m…	ribosomal protein S6 kinase beta(ko:K04688,EC:2.7.11.1)
1	214793	299.9	CaS01G000070	intergenic	NA	phospholipid-translocating ATPase(ko:K01530,EC:7.6.2.1);phospholipid-transporting ATPase(ko:K14802,EC:7.6.2.1)
1	214793	299.9	CaS01G000080	intergenic	EGFR tyrosine kinase inhibitor resistance(map01521);Endocrine resistance(map01522);ErbB signaling pathway(map04012);HIF-1 signaling pathway(map04066);Autophagy - animal(map04140);mTOR signaling pathway(map04150);PI3K-Akt signaling pathway(map04151);AMPK signaling pathway(map04152);Longevity regulating pathway(map04211);Longevity regulating pathway - worm(map04212);Longevity regulating pathway - m…	ribosomal protein S6 kinase beta(ko:K04688,EC:2.7.11.1)
1	214810	321	CaS01G000070	intergenic	NA	phospholipid-translocating ATPase(ko:K01530,EC:7.6.2.1);phospholipid-transporting ATPase(ko:K14802,EC:7.6.2.1)
1	214810	321	CaS01G000080	intergenic	EGFR tyrosine kinase inhibitor resistance(map01521);Endocrine resistance(map01522);ErbB signaling pathway(map04012);HIF-1 signaling pathway(map04066);Autophagy - animal(map04140);mTOR signaling pathway(map04150);PI3K-Akt signaling pathway(map04151);AMPK signaling pathway(map04152);Longevity regulating pathway(map04211);Longevity regulating pathway - worm(map04212);Longevity regulating pathway - m…	ribosomal protein S6 kinase beta(ko:K04688,EC:2.7.11.1)
1	214816	308.7	CaS01G000070	intergenic	NA	phospholipid-translocating ATPase(ko:K01530,EC:7.6.2.1);phospholipid-transporting ATPase(ko:K14802,EC:7.6.2.1)
1	214816	308.7	CaS01G000080	intergenic	EGFR tyrosine kinase inhibitor resistance(map01521);Endocrine resistance(map01522);ErbB signaling pathway(map04012);HIF-1 signaling pathway(map04066);Autophagy - animal(map04140);mTOR signaling pathway(map04150);PI3K-Akt signaling pathway(map04151);AMPK signaling pathway(map04152);Longevity regulating pathway(map04211);Longevity regulating pathway - worm(map04212);Longevity regulating pathway - m…	ribosomal protein S6 kinase beta(ko:K04688,EC:2.7.11.1)
1	215135	319.6	CaS01G000070	intergenic	NA	phospholipid-translocating ATPase(ko:K01530,EC:7.6.2.1);phospholipid-transporting ATPase(ko:K14802,EC:7.6.2.1)
1	215135	319.6	CaS01G000080	intergenic	EGFR tyrosine kinase inhibitor resistance(map01521);Endocrine resistance(map01522);ErbB signaling pathway(map04012);HIF-1 signaling pathway(map04066);Autophagy - animal(map04140);mTOR signaling pathway(map04150);PI3K-Akt signaling pathway(map04151);AMPK signaling pathway(map04152);Longevity regulating pathway(map04211);Longevity regulating pathway - worm(map04212);Longevity regulating pathway - m…	ribosomal protein S6 kinase beta(ko:K04688,EC:2.7.11.1)
1	215138	319.6	CaS01G000070	intergenic	NA	phospholipid-translocating ATPase(ko:K01530,EC:7.6.2.1);phospholipid-transporting ATPase(ko:K14802,EC:7.6.2.1)
1	215138	319.6	CaS01G000080	intergenic	EGFR tyrosine kinase inhibitor resistance(map01521);Endocrine resistance(map01522);ErbB signaling pathway(map04012);HIF-1 signaling pathway(map04066);Autophagy - animal(map04140);mTOR signaling pathway(map04150);PI3K-Akt signaling pathway(map04151);AMPK signaling pathway(map04152);Longevity regulating pathway(map04211);Longevity regulating pathway - worm(map04212);Longevity regulating pathway - m…	ribosomal protein S6 kinase beta(ko:K04688,EC:2.7.11.1)
1	215153	288.2	CaS01G000070	intergenic	NA	phospholipid-translocating ATPase(ko:K01530,EC:7.6.2.1);phospholipid-transporting ATPase(ko:K14802,EC:7.6.2.1)
1	215153	288.2	CaS01G000080	intergenic	EGFR tyrosine kinase inhibitor resistance(map01521);Endocrine resistance(map01522);ErbB signaling pathway(map04012);HIF-1 signaling pathway(map04066);Autophagy - animal(map04140);mTOR signaling pathway(map04150);PI3K-Akt signaling pathway(map04151);AMPK signaling pathway(map04152);Longevity regulating pathway(map04211);Longevity regulating pathway - worm(map04212);Longevity regulating pathway - m…	ribosomal protein S6 kinase beta(ko:K04688,EC:2.7.11.1)
1	215158	277.1	CaS01G000070	intergenic	NA	phospholipid-translocating ATPase(ko:K01530,EC:7.6.2.1);phospholipid-transporting ATPase(ko:K14802,EC:7.6.2.1)
1	215158	277.1	CaS01G000080	intergenic	EGFR tyrosine kinase inhibitor resistance(map01521);Endocrine resistance(map01522);ErbB signaling pathway(map04012);HIF-1 signaling pathway(map04066);Autophagy - animal(map04140);mTOR signaling pathway(map04150);PI3K-Akt signaling pathway(map04151);AMPK signaling pathway(map04152);Longevity regulating pathway(map04211);Longevity regulating pathway - worm(map04212);Longevity regulating pathway - m…	ribosomal protein S6 kinase beta(ko:K04688,EC:2.7.11.1)
1	215443	276	CaS01G000070	intergenic	NA	phospholipid-translocating ATPase(ko:K01530,EC:7.6.2.1);phospholipid-transporting ATPase(ko:K14802,EC:7.6.2.1)
1	215443	276	CaS01G000080	intergenic	EGFR tyrosine kinase inhibitor resistance(map01521);Endocrine resistance(map01522);ErbB signaling pathway(map04012);HIF-1 signaling pathway(map04066);Autophagy - animal(map04140);mTOR signaling pathway(map04150);PI3K-Akt signaling pathway(map04151);AMPK signaling pathway(map04152);Longevity regulating pathway(map04211);Longevity regulating pathway - worm(map04212);Longevity regulating pathway - m…	ribosomal protein S6 kinase beta(ko:K04688,EC:2.7.11.1)
1	215490	264.7	CaS01G000070	intergenic	NA	phospholipid-translocating ATPase(ko:K01530,EC:7.6.2.1);phospholipid-transporting ATPase(ko:K14802,EC:7.6.2.1)
1	215490	264.7	CaS01G000080	intergenic	EGFR tyrosine kinase inhibitor resistance(map01521);Endocrine resistance(map01522);ErbB signaling pathway(map04012);HIF-1 signaling pathway(map04066);Autophagy - animal(map04140);mTOR signaling pathway(map04150);PI3K-Akt signaling pathway(map04151);AMPK signaling pathway(map04152);Longevity regulating pathway(map04211);Longevity regulating pathway - worm(map04212);Longevity regulating pathway - m…	ribosomal protein S6 kinase beta(ko:K04688,EC:2.7.11.1)
1	215498	253.7	CaS01G000070	intergenic	NA	phospholipid-translocating ATPase(ko:K01530,EC:7.6.2.1);phospholipid-transporting ATPase(ko:K14802,EC:7.6.2.1)
1	215498	253.7	CaS01G000080	intergenic	EGFR tyrosine kinase inhibitor resistance(map01521);Endocrine resistance(map01522);ErbB signaling pathway(map04012);HIF-1 signaling pathway(map04066);Autophagy - animal(map04140);mTOR signaling pathway(map04150);PI3K-Akt signaling pathway(map04151);AMPK signaling pathway(map04152);Longevity regulating pathway(map04211);Longevity regulating pathway - worm(map04212);Longevity regulating pathway - m…	ribosomal protein S6 kinase beta(ko:K04688,EC:2.7.11.1)
1	215502	264.8	CaS01G000070	intergenic	NA	phospholipid-translocating ATPase(ko:K01530,EC:7.6.2.1);phospholipid-transporting ATPase(ko:K14802,EC:7.6.2.1)
1	215502	264.8	CaS01G000080	intergenic	EGFR tyrosine kinase inhibitor resistance(map01521);Endocrine resistance(map01522);ErbB signaling pathway(map04012);HIF-1 signaling pathway(map04066);Autophagy - animal(map04140);mTOR signaling pathway(map04150);PI3K-Akt signaling pathway(map04151);AMPK signaling pathway(map04152);Longevity regulating pathway(map04211);Longevity regulating pathway - worm(map04212);Longevity regulating pathway - m…	ribosomal protein S6 kinase beta(ko:K04688,EC:2.7.11.1)
1	215513	264.8	CaS01G000070	intergenic	NA	phospholipid-translocating ATPase(ko:K01530,EC:7.6.2.1);phospholipid-transporting ATPase(ko:K14802,EC:7.6.2.1)
1	215513	264.8	CaS01G000080	intergenic	EGFR tyrosine kinase inhibitor resistance(map01521);Endocrine resistance(map01522);ErbB signaling pathway(map04012);HIF-1 signaling pathway(map04066);Autophagy - animal(map04140);mTOR signaling pathway(map04150);PI3K-Akt signaling pathway(map04151);AMPK signaling pathway(map04152);Longevity regulating pathway(map04211);Longevity regulating pathway - worm(map04212);Longevity regulating pathway - m…	ribosomal protein S6 kinase beta(ko:K04688,EC:2.7.11.1)
1	215663	264.2	CaS01G000070	intergenic	NA	phospholipid-translocating ATPase(ko:K01530,EC:7.6.2.1);phospholipid-transporting ATPase(ko:K14802,EC:7.6.2.1)
1	215663	264.2	CaS01G000080	intergenic	EGFR tyrosine kinase inhibitor resistance(map01521);Endocrine resistance(map01522);ErbB signaling pathway(map04012);HIF-1 signaling pathway(map04066);Autophagy - animal(map04140);mTOR signaling pathway(map04150);PI3K-Akt signaling pathway(map04151);AMPK signaling pathway(map04152);Longevity regulating pathway(map04211);Longevity regulating pathway - worm(map04212);Longevity regulating pathway - m…	ribosomal protein S6 kinase beta(ko:K04688,EC:2.7.11.1)
1	215666	264.2	CaS01G000070	intergenic	NA	phospholipid-translocating ATPase(ko:K01530,EC:7.6.2.1);phospholipid-transporting ATPase(ko:K14802,EC:7.6.2.1)
1	215666	264.2	CaS01G000080	intergenic	EGFR tyrosine kinase inhibitor resistance(map01521);Endocrine resistance(map01522);ErbB signaling pathway(map04012);HIF-1 signaling pathway(map04066);Autophagy - animal(map04140);mTOR signaling pathway(map04150);PI3K-Akt signaling pathway(map04151);AMPK signaling pathway(map04152);Longevity regulating pathway(map04211);Longevity regulating pathway - worm(map04212);Longevity regulating pathway - m…	ribosomal protein S6 kinase beta(ko:K04688,EC:2.7.11.1)
1	215712	253.1	CaS01G000070	intergenic	NA	phospholipid-translocating ATPase(ko:K01530,EC:7.6.2.1);phospholipid-transporting ATPase(ko:K14802,EC:7.6.2.1)
1	215712	253.1	CaS01G000080	intergenic	EGFR tyrosine kinase inhibitor resistance(map01521);Endocrine resistance(map01522);ErbB signaling pathway(map04012);HIF-1 signaling pathway(map04066);Autophagy - animal(map04140);mTOR signaling pathway(map04150);PI3K-Akt signaling pathway(map04151);AMPK signaling pathway(map04152);Longevity regulating pathway(map04211);Longevity regulating pathway - worm(map04212);Longevity regulating pathway - m…	ribosomal protein S6 kinase beta(ko:K04688,EC:2.7.11.1)
1	215724	263.1	CaS01G000070	intergenic	NA	phospholipid-translocating ATPase(ko:K01530,EC:7.6.2.1);phospholipid-transporting ATPase(ko:K14802,EC:7.6.2.1)
1	215724	263.1	CaS01G000080	intergenic	EGFR tyrosine kinase inhibitor resistance(map01521);Endocrine resistance(map01522);ErbB signaling pathway(map04012);HIF-1 signaling pathway(map04066);Autophagy - animal(map04140);mTOR signaling pathway(map04150);PI3K-Akt signaling pathway(map04151);AMPK signaling pathway(map04152);Longevity regulating pathway(map04211);Longevity regulating pathway - worm(map04212);Longevity regulating pathway - m…	ribosomal protein S6 kinase beta(ko:K04688,EC:2.7.11.1)
1	216504	260.2	CaS01G000070	intergenic	NA	phospholipid-translocating ATPase(ko:K01530,EC:7.6.2.1);phospholipid-transporting ATPase(ko:K14802,EC:7.6.2.1)
1	216504	260.2	CaS01G000080	intergenic	EGFR tyrosine kinase inhibitor resistance(map01521);Endocrine resistance(map01522);ErbB signaling pathway(map04012);HIF-1 signaling pathway(map04066);Autophagy - animal(map04140);mTOR signaling pathway(map04150);PI3K-Akt signaling pathway(map04151);AMPK signaling pathway(map04152);Longevity regulating pathway(map04211);Longevity regulating pathway - worm(map04212);Longevity regulating pathway - m…	ribosomal protein S6 kinase beta(ko:K04688,EC:2.7.11.1)
1	216519	248.3	CaS01G000070	intergenic	NA	phospholipid-translocating ATPase(ko:K01530,EC:7.6.2.1);phospholipid-transporting ATPase(ko:K14802,EC:7.6.2.1)
1	216519	248.3	CaS01G000080	intergenic	EGFR tyrosine kinase inhibitor resistance(map01521);Endocrine resistance(map01522);ErbB signaling pathway(map04012);HIF-1 signaling pathway(map04066);Autophagy - animal(map04140);mTOR signaling pathway(map04150);PI3K-Akt signaling pathway(map04151);AMPK signaling pathway(map04152);Longevity regulating pathway(map04211);Longevity regulating pathway - worm(map04212);Longevity regulating pathway - m…	ribosomal protein S6 kinase beta(ko:K04688,EC:2.7.11.1)
1	234813	167.1	CaS01G000070	intergenic	NA	phospholipid-translocating ATPase(ko:K01530,EC:7.6.2.1);phospholipid-transporting ATPase(ko:K14802,EC:7.6.2.1)
1	234813	167.1	CaS01G000080	intergenic	EGFR tyrosine kinase inhibitor resistance(map01521);Endocrine resistance(map01522);ErbB signaling pathway(map04012);HIF-1 signaling pathway(map04066);Autophagy - animal(map04140);mTOR signaling pathway(map04150);PI3K-Akt signaling pathway(map04151);AMPK signaling pathway(map04152);Longevity regulating pathway(map04211);Longevity regulating pathway - worm(map04212);Longevity regulating pathway - m…	ribosomal protein S6 kinase beta(ko:K04688,EC:2.7.11.1)
1	234829	159.1	CaS01G000070	intergenic	NA	phospholipid-translocating ATPase(ko:K01530,EC:7.6.2.1);phospholipid-transporting ATPase(ko:K14802,EC:7.6.2.1)
1	234829	159.1	CaS01G000080	intergenic	EGFR tyrosine kinase inhibitor resistance(map01521);Endocrine resistance(map01522);ErbB signaling pathway(map04012);HIF-1 signaling pathway(map04066);Autophagy - animal(map04140);mTOR signaling pathway(map04150);PI3K-Akt signaling pathway(map04151);AMPK signaling pathway(map04152);Longevity regulating pathway(map04211);Longevity regulating pathway - worm(map04212);Longevity regulating pathway - m…	ribosomal protein S6 kinase beta(ko:K04688,EC:2.7.11.1)
1	234831	159.1	CaS01G000070	intergenic	NA	phospholipid-translocating ATPase(ko:K01530,EC:7.6.2.1);phospholipid-transporting ATPase(ko:K14802,EC:7.6.2.1)
1	234831	159.1	CaS01G000080	intergenic	EGFR tyrosine kinase inhibitor resistance(map01521);Endocrine resistance(map01522);ErbB signaling pathway(map04012);HIF-1 signaling pathway(map04066);Autophagy - animal(map04140);mTOR signaling pathway(map04150);PI3K-Akt signaling pathway(map04151);AMPK signaling pathway(map04152);Longevity regulating pathway(map04211);Longevity regulating pathway - worm(map04212);Longevity regulating pathway - m…	ribosomal protein S6 kinase beta(ko:K04688,EC:2.7.11.1)
1	385479	158.1	CaS01G000070	intergenic	NA	phospholipid-translocating ATPase(ko:K01530,EC:7.6.2.1);phospholipid-transporting ATPase(ko:K14802,EC:7.6.2.1)
1	385479	158.1	CaS01G000080	intergenic	EGFR tyrosine kinase inhibitor resistance(map01521);Endocrine resistance(map01522);ErbB signaling pathway(map04012);HIF-1 signaling pathway(map04066);Autophagy - animal(map04140);mTOR signaling pathway(map04150);PI3K-Akt signaling pathway(map04151);AMPK signaling pathway(map04152);Longevity regulating pathway(map04211);Longevity regulating pathway - worm(map04212);Longevity regulating pathway - m…	ribosomal protein S6 kinase beta(ko:K04688,EC:2.7.11.1)
1	385487	158	CaS01G000070	intergenic	NA	phospholipid-translocating ATPase(ko:K01530,EC:7.6.2.1);phospholipid-transporting ATPase(ko:K14802,EC:7.6.2.1)
1	385487	158	CaS01G000080	intergenic	EGFR tyrosine kinase inhibitor resistance(map01521);Endocrine resistance(map01522);ErbB signaling pathway(map04012);HIF-1 signaling pathway(map04066);Autophagy - animal(map04140);mTOR signaling pathway(map04150);PI3K-Akt signaling pathway(map04151);AMPK signaling pathway(map04152);Longevity regulating pathway(map04211);Longevity regulating pathway - worm(map04212);Longevity regulating pathway - m…	ribosomal protein S6 kinase beta(ko:K04688,EC:2.7.11.1)
1	502802	169.2	CaS01G000070	intergenic	NA	phospholipid-translocating ATPase(ko:K01530,EC:7.6.2.1);phospholipid-transporting ATPase(ko:K14802,EC:7.6.2.1)
1	502802	169.2	CaS01G000080	intergenic	EGFR tyrosine kinase inhibitor resistance(map01521);Endocrine resistance(map01522);ErbB signaling pathway(map04012);HIF-1 signaling pathway(map04066);Autophagy - animal(map04140);mTOR signaling pathway(map04150);PI3K-Akt signaling pathway(map04151);AMPK signaling pathway(map04152);Longevity regulating pathway(map04211);Longevity regulating pathway - worm(map04212);Longevity regulating pathway - m…	ribosomal protein S6 kinase beta(ko:K04688,EC:2.7.11.1)
1	502806	176.2	CaS01G000070	intergenic	NA	phospholipid-translocating ATPase(ko:K01530,EC:7.6.2.1);phospholipid-transporting ATPase(ko:K14802,EC:7.6.2.1)
1	502806	176.2	CaS01G000080	intergenic	EGFR tyrosine kinase inhibitor resistance(map01521);Endocrine resistance(map01522);ErbB signaling pathway(map04012);HIF-1 signaling pathway(map04066);Autophagy - animal(map04140);mTOR signaling pathway(map04150);PI3K-Akt signaling pathway(map04151);AMPK signaling pathway(map04152);Longevity regulating pathway(map04211);Longevity regulating pathway - worm(map04212);Longevity regulating pathway - m…	ribosomal protein S6 kinase beta(ko:K04688,EC:2.7.11.1)
1	502866	176.5	CaS01G000070	intergenic	NA	phospholipid-translocating ATPase(ko:K01530,EC:7.6.2.1);phospholipid-transporting ATPase(ko:K14802,EC:7.6.2.1)
[truncated: 68,478 more rows]

## Sheet: CSA 1
Chromosome	Position	u_statistics	Gene	Location	KEGG_Pathway	KEGG_ko
1	97166	189.4	CaS01G000060	intergenic	-	-
[truncated: 52,800 more rows]

## Sheet: CSA 2
Chromosome	Position	u_statistics	Gene	Location	KEGG_Pathway	KEGG_ko
1	96308	164.6	CaS01G000060	intergenic	-	-
[truncated: 70,246 more rows]

## Sheet: CSS
Chromosome	Position	u_statistics	Gene	Location	KEGG_Pathway	KEGG_ko
[truncated: 46,553 more rows]
